# Supplementary material for: A sequence-based global map of regulatory activity for deciphering human genetics
Source: Nat Genet. 2022 Jul 11;54(7):940–9. doi: 10.1038/s41588-022-01102-2 (PMC9279145; doi:10.1038/s41588-022-01102-2)
Supplement: Supplementary file 3 — Supplementary Tables 1–5. [file 41588_2022_1102_MOESM3_ESM.xlsx]

## Sheet: Supp Table 1
Supplementary Table 1. The list of 21907 cis-regulatory profiles and Sei prediction performance.
Chromatin Profile	AUROC	AUPRC
HeLa_Epithelium_Cervix | BTAF1 | ID:1	0.9827	0.0334
H9_Embryonic_Stem_Cell_Embryo | EOMES | ID:1006	0.9627	0.3804
H9_Embryonic_Stem_Cell_Embryo | EP300 | ID:1007	0.987	0.5157
H9_Embryonic_Stem_Cell_Embryo | FOXH1 | ID:1010	0.9538	0.207
H9_Embryonic_Stem_Cell_Embryo | FOXH1 | ID:1011	0.9624	0.1349
H9_Embryonic_Stem_Cell_Embryo | FOXP1 | ID:1012	0.9378	0.3859
H9_Embryonic_Stem_Cell_Embryo | FOXP1 | ID:1013	0.9208	0.3499
H9_Embryonic_Stem_Cell_Embryo | H2BK12ac | ID:1014	0.9876	0.0627
H9_Embryonic_Stem_Cell_Embryo | H2BK15ac | ID:1017	0.9587	0.0285
H9_Embryonic_Stem_Cell_Embryo | H2BK5ac | ID:1018	0.9882	0.0576
H9_Embryonic_Stem_Cell_Embryo | H2BK5ac | ID:1019	0.9879	0.209
H9_Embryonic_Stem_Cell_Embryo | H3K18ac | ID:1020	0.9957	0.3913
H9_Embryonic_Stem_Cell_Embryo | H3K23me2 | ID:1024	0.9931	0.2037
H9_Embryonic_Stem_Cell_Embryo | H3K27ac | ID:1025	0.9913	0.2244
H9_Embryonic_Stem_Cell_Embryo | H3K27ac | ID:1026	0.9845	0.2578
H9_Embryonic_Stem_Cell_Embryo | H3K27ac | ID:1027	0.9886	0.5023
H9_Embryonic_Stem_Cell_Embryo | H3K27me3 | ID:1028	0.9729	0.3815
H9_Embryonic_Stem_Cell_Embryo | H3K27me3 | ID:1029	0.9827	0.4794
H9_Embryonic_Stem_Cell_Embryo | H3K27me3 | ID:1031	0.9684	0.3504
H9_Embryonic_Stem_Cell_Embryo | H3K27me3 | ID:1032	0.9816	0.3466
H9_Embryonic_Stem_Cell_Embryo | H3K27me3 | ID:1033	0.983	0.3978
H9_Embryonic_Stem_Cell_Embryo | H3K36me3 | ID:1035	0.9785	0.1031
H9_Embryonic_Stem_Cell_Embryo | H3K36me3 | ID:1036	0.9631	0.1683
H9_Embryonic_Stem_Cell_Embryo | H3K4ac | ID:1037	0.9883	0.14
H9_Embryonic_Stem_Cell_Embryo | H3K4me1 | ID:1039	0.9758	0.0158
H9_Embryonic_Stem_Cell_Embryo | H3K4me1 | ID:1040	0.9865	0.5047
H9_Embryonic_Stem_Cell_Embryo | H3K4me2 | ID:1041	0.9974	0.6963
H9_Embryonic_Stem_Cell_Embryo | H3K4me2 | ID:1042	0.9905	0.6292
H9_Embryonic_Stem_Cell_Embryo | H3K4me3 | ID:1043	0.9971	0.8127
H9_Embryonic_Stem_Cell_Embryo | H3K4me3 | ID:1044	0.9976	0.8236
H9_Embryonic_Stem_Cell_Embryo | H3K4me3 | ID:1045	0.9982	0.7709
H9_Embryonic_Stem_Cell_Embryo | H3K4me3 | ID:1046	0.9983	0.8199
H9_Embryonic_Stem_Cell_Embryo | H3K4me3 | ID:1047	0.9964	0.7724
H9_Embryonic_Stem_Cell_Embryo | H3K4me3 | ID:1048	0.9989	0.8872
H9_Embryonic_Stem_Cell_Embryo | H3K56ac | ID:1049	0.9907	0.1314
H9_Embryonic_Stem_Cell_Embryo | H3K56ac | ID:1050	0.9739	0.1525
H9_Embryonic_Stem_Cell_Embryo | H3K79me2 | ID:1054	0.9897	0.2685
H9_Embryonic_Stem_Cell_Embryo | H3K9ac | ID:1056	0.996	0.6415
H9_Embryonic_Stem_Cell_Embryo | H3K9me3 | ID:1057	0.9247	0.0256
H9_Embryonic_Stem_Cell_Embryo | H3K9me3 | ID:1058	0.9445	0.1177
H9_Embryonic_Stem_Cell_Embryo | H4K5ac | ID:1061	0.9931	0.3625
H9_Embryonic_Stem_Cell_Embryo | H4K5ac | ID:1062	0.9849	0.1761
H9_Embryonic_Stem_Cell_Embryo | H4K8ac | ID:1063	0.9912	0.289
H9_Embryonic_Stem_Cell_Embryo | H4K8ac | ID:1064	0.9837	0.2247
H9_Embryonic_Stem_Cell_Embryo | H4K91ac | ID:1065	0.989	0.1453
H9_Embryonic_Stem_Cell_Embryo | SMAD2/3 | ID:1080	0.9717	0.1213
H9_Embryonic_Stem_Cell_Embryo | SMAD2/3 | ID:1081	0.9766	0.087
H9_Embryonic_Stem_Cell_Embryo | SMAD2/3 | ID:1082	0.9849	0.3443
H9_Embryonic_Stem_Cell_Embryo | SMAD2/3 | ID:1083	0.9872	0.2463
H9_Embryonic_Stem_Cell_Embryo | SMAD3 | ID:1084	0.9847	0.1434
H9_Embryonic_Stem_Cell_Embryo | SMAD3 | ID:1085	0.9907	0.2547
H9_Embryonic_Stem_Cell_Embryo | SMAD4 | ID:1086	0.9738	0.1215
H9_Embryonic_Stem_Cell_Embryo | SMAD4 | ID:1087	0.9885	0.2413
Endothelial_Cell_Artery | H3K9ac, H3K14ac | ID:1096	0.986	0.1907
Endothelial_Cell_Artery | H3K9ac, H3K14ac | ID:1097	0.995	0.5882
Endothelial_Cell_Artery | H3K9ac, H3K14ac | ID:1098	0.9987	0.0491
Endothelial_Cell_Artery | H3K9ac, H3K14ac | ID:1099	0.9877	0.0898
LS174T_Epithelium_Colon | TCF4 | ID:11	0.961	0.0788
Endothelial_Cell_Artery | H3K9ac, H3K14ac | ID:1100	0.9972	0.6225
Endothelial_Cell_Artery | H3K9ac, H3K14ac | ID:1101	0.9994	0.1157
HCT-116_Colon | AFF4 | ID:1140	0.9127	0.0072
HCT-116_Colon | ELL2 | ID:1143	0.9449	0.0167
HCT-116_Colon | ELL2 | ID:1144	0.8629	0.0186
HCT-116_Colon | POLR2A | ID:1151	0.9796	0.56
HCT-116_Colon | POLR2A | ID:1152	0.9864	0.6658
HEK293_Epithelium_Embryonic_Kidney | ELK4 | ID:1172	0.9678	0.1326
HEK293_Epithelium_Embryonic_Kidney | ELK4 | ID:1173	0.9952	0.3414
HEK293_Epithelium_Embryonic_Kidney | TRIM28 | ID:1174	0.9877	0.1306
HEK293_Epithelium_Embryonic_Kidney | TRIM28 | ID:1175	0.98	0.2388
HEK293_Epithelium_Embryonic_Kidney | TRIM28 | ID:1177	0.9768	0.0392
HEK293_Epithelium_Embryonic_Kidney | TRIM28 | ID:1178	0.9749	0.2736
HEK293_Epithelium_Embryonic_Kidney | POLR2A | ID:1191	0.9994	0.3455
HEK293_Epithelium_Embryonic_Kidney | POLR2A | ID:1192	0.9995	0.5195
HEK293_Epithelium_Embryonic_Kidney | TRIM28 | ID:1194	0.9707	0.2786
HEK293_Epithelium_Embryonic_Kidney | TRIM28 | ID:1195	0.9766	0.1582
HeLa_Epithelium_Cervix | CTCF | ID:1203	0.9995	0.6489
HeLa_Epithelium_Cervix | DDX5 | ID:1208	0.9888	0.3012
HeLa_Epithelium_Cervix | E2F1 | ID:1212	0.9942	0.4634
HeLa-S3_Epithelium_Cervix | ELK1 | ID:1213	0.9963	0.3853
HeLa-S3_Epithelium_Cervix | ELK4 | ID:1214	0.9959	0.4564
HeLa-S3_Epithelium_Cervix | ELK4 | ID:1215	0.9982	0.4804
HeLa_Epithelium_Cervix | GATAD1 | ID:1218	0.994	0.2547
HeLa_Epithelium_Cervix | GATAD1 | ID:1219	0.9945	0.4596
HeLa_Epithelium_Cervix | GLYR1 | ID:1221	0.9731	0.0731
HeLa_Epithelium_Cervix | TRRAP | ID:1222	0.9752	0.204
HeLa_Epithelium_Cervix | C17orf49 | ID:1223	0.9837	0.2229
HeLa_Epithelium_Cervix | CCDC101 | ID:1224	0.977	0.1579
HeLa_Epithelium_Cervix | GLYR1 | ID:1225	0.9877	0.0805
HeLa_Epithelium_Cervix | TRRAP | ID:1226	0.9949	0.2766
HeLa_Epithelium_Cervix | C17orf49 | ID:1227	0.9955	0.3181
HeLa_Epithelium_Cervix | CCDC101 | ID:1228	0.9879	0.1592
HeLa_Epithelium_Cervix | H2AZ | ID:1231	0.9777	0.3003
HeLa_Epithelium_Cervix | H2AZ | ID:1232	0.9909	0.4315
HeLa_Epithelium_Cervix | H3.3 | ID:1233	0.9943	0.4209
HeLa_Epithelium_Cervix | H3.3,H2A.Z | ID:1234	0.9842	0.2064
HeLa_Epithelium_Cervix | H3K36me3 | ID:1247	0.9282	0.0621
HeLa_Epithelium_Cervix | H3K4me2 | ID:1252	0.9989	0.6286
HeLa_Epithelium_Cervix | H3K4me3 | ID:1255	0.995	0.7318
HeLa_Epithelium_Cervix | H3K4me3 | ID:1256	0.994	0.6604
HeLa_Epithelium_Cervix | H3K4me3 | ID:1257	0.9988	0.7928
HeLa_Epithelium_Cervix | H3K79me3 | ID:1262	0.984	0.4282
HeLa_Epithelium_Cervix | H3K9ac, H3K14ac | ID:1263	0.9895	0.5958
HeLa_Epithelium_Cervix | H3K9ac | ID:1266	0.9968	0.1204
HeLa_Epithelium_Cervix | H3K9ac | ID:1267	0.995	0.4066
HeLa_Epithelium_Cervix | H3K9ac | ID:1287	0.9954	0.4964
HeLa_Epithelium_Cervix | H3K9ac | ID:1288	0.9922	0.446
HeLa-S3_Epithelium_Cervix | NR2C2 | ID:1298	0.985	0.2153
HeLa-S3_Epithelium_Cervix | NR2C2 | ID:1299	0.9871	0.1622
HeLa_Epithelium_Cervix | NR3C1 | ID:1300	0.9866	0.2705
HeLa_Epithelium_Cervix | NR3C1 | ID:1301	0.9498	0.0466
HeLa_Epithelium_Cervix | NR3C1 | ID:1302	0.98	0.066
HeLa_Epithelium_Cervix | NR3C1 | ID:1304	0.9916	0.2
HeLa_Epithelium_Cervix | NR3C1 | ID:1306	0.9907	0.2075
HeLa_Epithelium_Cervix | PHF8 | ID:1308	0.9883	0.4186
HeLa_Epithelium_Cervix | PHF8 | ID:1309	0.9956	0.5078
HeLa_Epithelium_Cervix | PHF8 | ID:1312	0.9972	0.5911
HeLa_Epithelium_Cervix | PHF8 | ID:1313	0.9979	0.2173
HeLa_Epithelium_Cervix | PHF8 | ID:1314	0.9985	0.7972
HeLa_Epithelium_Cervix | POLR2A | ID:1315	0.9984	0.3056
HeLa_Epithelium_Cervix | POLR2A | ID:1316	0.9946	0.2804
HeLa_Epithelium_Cervix | POLR2A | ID:1319	0.977	0.3235
HeLa_Epithelium_Cervix | POLR2A | ID:1320	0.9844	0.5029
HeLa_Epithelium_Cervix | POLR2A | ID:1321	0.9783	0.462
HeLa_Epithelium_Cervix | POLR2A | ID:1322	0.9802	0.4266
HeLa-S3_Epithelium_Cervix | POLR2A | ID:1327	0.9981	0.1511
HeLa-S3_Epithelium_Cervix | POLR2A | ID:1328	0.9885	0.6871
HeLa_Epithelium_Cervix | RELA | ID:1333	0.9822	0.1375
HeLa_Epithelium_Cervix | RELA | ID:1335	0.9899	0.2696
HeLa_Epithelium_Cervix | RELA | ID:1336	0.989	0.2737
HeLa_Epithelium_Cervix | RELA | ID:1338	0.9778	0.0782
HeLa_Epithelium_Cervix | RELA | ID:1339	0.9807	0.1406
HeLa_Epithelium_Cervix | SMARCA4 | ID:1344	0.9824	0.0771
HeLa_Epithelium_Cervix | SMARCB1 | ID:1345	0.9961	0.5886
HeLa_Epithelium_Cervix | SMARCC1 | ID:1346	0.9894	0.3431
HeLa_Epithelium_Cervix | SMARCC2 | ID:1347	0.9894	0.182
HeLa-S3_Epithelium_Cervix | STAT1 | ID:1356	0.9748	0.0849
HeLa-S3_Epithelium_Cervix | STAT1 | ID:1357	0.9772	0.0954
HeLa-S3_Epithelium_Cervix | STAT1 | ID:1358	0.9742	0.0652
HeLa-S3_Epithelium_Cervix | STAT1 | ID:1359	0.9748	0.1255
HeLa-S3_Epithelium_Cervix | STAT1 | ID:1360	0.9774	0.0272
HeLa-S3_Epithelium_Cervix | STAT1 | ID:1361	0.9854	0.022
HeLa-S3_Epithelium_Cervix | STAT1 | ID:1362	0.9736	0.4059
HepG2_Epithelium_Liver | CEBPA | ID:1374	0.9916	0.523
HepG2_Epithelium_Liver | CEBPA | ID:1375	0.9916	0.5132
HepG2_Epithelium_Liver | CTCF | ID:1380	0.9944	0.7531
HepG2_Epithelium_Liver | CTCF | ID:1381	0.9983	0.8285
HepG2_Epithelium_Liver | CTCF | ID:1382	0.997	0.7564
HepG2_Epithelium_Liver | CTCF | ID:1383	0.9969	0.751
HepG2_Epithelium_Liver | HNF4A | ID:1447	0.9901	0.4036
HepG2_Epithelium_Liver | HNF4A | ID:1448	0.9927	0.2413
HepG2_Epithelium_Liver | HNF4A | ID:1449	0.9943	0.2705
HepG2_Epithelium_Liver | NR2C2 | ID:1463	0.9932	0.1963
HepG2_Epithelium_Liver | NR2C2 | ID:1464	0.9944	0.2227
HepG2_Epithelium_Liver | RAD21 | ID:1470	0.9947	0.618
HepG2_Epithelium_Liver | RAD21 | ID:1471	0.9964	0.6378
HepG2_Epithelium_Liver | STAG1 | ID:1492	0.9936	0.6476
HepG2_Epithelium_Liver | STAG1 | ID:1493	0.9941	0.6451
hES_I3_Embryonic_Stem_Cell_Embryo | H3K27me3 | ID:1509	0.9902	0.2966
hES_I3_Embryonic_Stem_Cell_Embryo | H3K27me3 | ID:1510	0.9934	0.246
hES_I3_Embryonic_Stem_Cell_Embryo | H3K4me1 | ID:1513	0.9683	0.1136
hES_I3_Embryonic_Stem_Cell_Embryo | H3K4me3 | ID:1514	0.9934	0.6571
hES_I3_Embryonic_Stem_Cell_Embryo | H3K4me3 | ID:1515	0.997	0.5153
hES_I3_Embryonic_Stem_Cell_Embryo | H3K9ac | ID:1516	0.9961	0.7997
hES_I3_Embryonic_Stem_Cell_Embryo | H3K9ac | ID:1517	0.9949	0.4973
hES_I3_Embryonic_Stem_Cell_Embryo | H3K9me3 | ID:1518	0.8939	0.0226
Hs68_Fibroblast_Foreskin | H3K4me3 | ID:1624	0.9986	0.8522
Hs68_Fibroblast_Foreskin | H3K4me3 | ID:1625	0.9979	0.8162
Hs68_Fibroblast_Foreskin | PHF8 | ID:1628	0.9975	0.4679
Hs68_Fibroblast_Foreskin | PHF8 | ID:1629	0.9954	0.283
Satellite_Cells_Muscle | H3K27me3 | ID:1630	0.9723	0.1343
Satellite_Cells_Muscle | H3K27me3 | ID:1631	0.9439	0.0432
Satellite_Cells_Muscle | H3K27me3 | ID:1632	0.9606	0.0444
Satellite_Cells_Muscle | H3K36me3 | ID:1634	0.948	0.1039
Satellite_Cells_Muscle | H3K4me1 | ID:1636	0.9644	0.3268
Satellite_Cells_Muscle | H3K4me1 | ID:1637	0.9637	0.2789
Satellite_Cells_Muscle | H3K4me1 | ID:1638	0.9627	0.3622
Satellite_Cells_Muscle | H3K4me3 | ID:1642	0.9907	0.6701
Satellite_Cells_Muscle | H3K4me3 | ID:1643	0.99	0.6881
Satellite_Cells_Muscle | H3K4me3 | ID:1644	0.993	0.73
Satellite_Cells_Muscle | H3K9ac | ID:1645	0.9863	0.5949
Satellite_Cells_Muscle | H3K9ac | ID:1646	0.9842	0.5731
Satellite_Cells_Muscle | H3K9ac | ID:1647	0.9844	0.5796
HUES48_Embryonic_Stem_Cell_Embryo | H3K27me3 | ID:1703	0.9654	0.4777
HUES48_Embryonic_Stem_Cell_Embryo | H3K36me3 | ID:1704	0.9692	0.0944
HUES48_Embryonic_Stem_Cell_Embryo | H3K4me1 | ID:1705	0.9626	0.1841
HUES48_Embryonic_Stem_Cell_Embryo | H3K4me3 | ID:1706	0.9967	0.8356
HUES48_Embryonic_Stem_Cell_Embryo | H3K9ac | ID:1707	0.9975	0.6341
HUES6_Embryonic_Stem_Cell_Embryo | H3K27me3 | ID:1708	0.9722	0.4876
HUES6_Embryonic_Stem_Cell_Embryo | H3K27me3 | ID:1709	0.9626	0.4905
HUES6_Embryonic_Stem_Cell_Embryo | H3K36me3 | ID:1710	0.9637	0.1915
HUES6_Embryonic_Stem_Cell_Embryo | H3K36me3 | ID:1711	0.9562	0.1716
HUES6_Embryonic_Stem_Cell_Embryo | H3K4me1 | ID:1712	0.9663	0.3336
HUES6_Embryonic_Stem_Cell_Embryo | H3K4me1 | ID:1713	NA	NA
HUES6_Embryonic_Stem_Cell_Embryo | H3K4me3 | ID:1714	0.9935	0.7719
HUES6_Embryonic_Stem_Cell_Embryo | H3K4me3 | ID:1715	0.9958	0.8266
HUES6_Embryonic_Stem_Cell_Embryo | H3K9ac | ID:1716	0.989	0.5673
HUES6_Embryonic_Stem_Cell_Embryo | H3K9me3 | ID:1717	0.9219	0.183
HUES6_Embryonic_Stem_Cell_Embryo | H3K9me3 | ID:1718	0.9413	0.3432
HUES64_Embryonic_Stem_Cell_Embryo | H3K27me3 | ID:1721	0.9742	0.4774
HUES64_Embryonic_Stem_Cell_Embryo | H3K36me3 | ID:1722	0.9563	0.1632
HUES64_Embryonic_Stem_Cell_Embryo | H3K4me1 | ID:1723	0.9563	0.1302
HUES64_Embryonic_Stem_Cell_Embryo | H3K4me3 | ID:1724	0.9947	0.8128
HUES64_Embryonic_Stem_Cell_Embryo | H3K9ac | ID:1725	0.9959	0.6387
HUES64_Embryonic_Stem_Cell_Embryo | H3K9me3 | ID:1726	0.921	0.2026
Endothelial_Cell_Umbilical_Vein | FOS | ID:1740	0.9898	0.5243
Endothelial_Cell_Umbilical_Vein | FOS | ID:1741	0.9936	0.4441
Endothelial_Cell_Umbilical_Vein | GATA2 | ID:1742	0.986	0.3582
Endothelial_Cell_Umbilical_Vein | GATA2 | ID:1743	0.9831	0.3364
IB4_Lymphocyte_Blood | RBPJ | ID:1792	0.9755	0.2201
IB4_Lymphocyte_Blood | RBPJ | ID:1793	0.9523	0.0823
IB4_Lymphocyte_Blood | SND1 | ID:1794	0.9721	0.1464
IB4_Lymphocyte_Blood | SND1 | ID:1795	0.9623	0.1178
IMR90_Fibroblast_Lung | DNase | ID:1798	0.985	0.5586
IMR90_Fibroblast_Lung | DNase | ID:1799	0.9829	0.5676
IMR90_Fibroblast_Lung | DNase | ID:1800	0.9871	0.5373
IMR90_Fibroblast_Lung | DNase | ID:1801	0.9855	0.5252
IMR90_Fibroblast_Lung | H2AK9ac | ID:1802	0.9883	0.1967
IMR90_Fibroblast_Lung | H2AK9ac | ID:1803	0.9777	0.3127
IMR90_Fibroblast_Lung | H2BK120ac | ID:1804	0.9699	0.3512
IMR90_Fibroblast_Lung | H2BK120ac | ID:1805	0.9769	0.2989
IMR90_Fibroblast_Lung | H2BK12ac | ID:1806	0.9794	0.2453
IMR90_Fibroblast_Lung | H2BK12ac | ID:1807	0.9795	0.2686
IMR90_Fibroblast_Lung | H2BK12ac | ID:1808	0.9736	0.2956
IMR90_Fibroblast_Lung | H2BK15ac | ID:1809	0.986	0.1443
IMR90_Fibroblast_Lung | H2BK15ac | ID:1810	0.9889	0.0548
IMR90_Fibroblast_Lung | H2BK15ac | ID:1811	0.9793	0.2682
IMR90_Fibroblast_Lung | H2BK20ac | ID:1812	0.9701	0.3013
IMR90_Fibroblast_Lung | H2BK20ac | ID:1813	0.984	0.1315
IMR90_Fibroblast_Lung | H3K14ac | ID:1814	0.9762	0.3649
IMR90_Fibroblast_Lung | H3K14ac | ID:1815	0.9804	0.3354
IMR90_Fibroblast_Lung | H3K18ac | ID:1816	0.9644	0.3942
IMR90_Fibroblast_Lung | H3K18ac | ID:1817	0.9763	0.4073
IMR90_Fibroblast_Lung | H3K23ac | ID:1818	0.9772	0.348
IMR90_Fibroblast_Lung | H3K23ac | ID:1819	0.9873	0.2539
IMR90_Fibroblast_Lung | H3K27ac | ID:1820	0.9895	0.5942
IMR90_Fibroblast_Lung | H3K27ac | ID:1821	0.9746	0.4764
IMR90_Fibroblast_Lung | H3K27ac | ID:1822	0.9756	0.4427
IMR90_Fibroblast_Lung | H3K27me3 | ID:1823	0.934	0.0686
IMR90_Fibroblast_Lung | H3K27me3 | ID:1824	0.9846	0.1489
IMR90_Fibroblast_Lung | H3K36me3 | ID:1826	0.9475	0.2478
IMR90_Fibroblast_Lung | H3K4ac | ID:1827	0.9728	0.4119
IMR90_Fibroblast_Lung | H3K4ac | ID:1828	0.9815	0.3971
IMR90_Fibroblast_Lung | H3K4me1 | ID:1829	0.9861	0.3877
IMR90_Fibroblast_Lung | H3K4me1 | ID:1830	0.9634	0.3451
IMR90_Fibroblast_Lung | H3K4me1 | ID:1831	0.9699	0.3454
IMR90_Fibroblast_Lung | H3K4me2 | ID:1832	0.9723	0.5344
IMR90_Fibroblast_Lung | H3K4me2 | ID:1833	0.9788	0.5356
IMR90_Fibroblast_Lung | H3K4me3 | ID:1834	0.9942	0.7473
IMR90_Fibroblast_Lung | H3K4me3 | ID:1835	0.9982	0.8181
IMR90_Fibroblast_Lung | H3K56ac | ID:1836	0.9914	0.226
IMR90_Fibroblast_Lung | H3K56ac | ID:1837	0.9881	0.3398
IMR90_Fibroblast_Lung | H3K79me1 | ID:1838	0.9872	0.0272
IMR90_Fibroblast_Lung | H3K79me1 | ID:1839	0.9883	0.1265
IMR90_Fibroblast_Lung | H3K79me1 | ID:1840	0.9809	0.0958
IMR90_Fibroblast_Lung | H3K79me1 | ID:1841	0.9755	0.2003
IMR90_Fibroblast_Lung | H3K79me2 | ID:1842	0.9885	0.3306
IMR90_Fibroblast_Lung | H3K79me2 | ID:1843	0.9865	0.2627
IMR90_Fibroblast_Lung | H3K9ac | ID:1844	0.9869	0.5704
IMR90_Fibroblast_Lung | H3K9ac | ID:1845	0.9897	0.5863
IMR90_Fibroblast_Lung | H3K9me3 | ID:1846	0.9294	0.1091
IMR90_Fibroblast_Lung | H3K9me3 | ID:1847	0.9039	0.0987
IMR90_Fibroblast_Lung | H3K9me3 | ID:1848	0.9309	0.2494
IMR90_Fibroblast_Lung | H4K20me1 | ID:1849	0.9888	0.053
IMR90_Fibroblast_Lung | H4K20me1 | ID:1850	0.9815	0.204
IMR90_Fibroblast_Lung | H4K5ac | ID:1851	0.9703	0.4157
IMR90_Fibroblast_Lung | H4K5ac | ID:1852	0.979	0.4103
IMR90_Fibroblast_Lung | H4K8ac | ID:1853	0.9767	0.3262
IMR90_Fibroblast_Lung | H4K8ac | ID:1854	0.9796	0.4023
IMR90_Fibroblast_Lung | H4K8ac | ID:1855	0.9837	0.3776
IMR90_Fibroblast_Lung | H4K8ac | ID:1856	0.9759	0.4472
IMR90_Fibroblast_Lung | H4K91ac | ID:1857	0.9827	0.3256
IMR90_Fibroblast_Lung | H4K91ac | ID:1858	0.9789	0.335
IMR90_Fibroblast_Lung | RB1 | ID:1870	0.9866	0.1828
IMR90_Fibroblast_Lung | RB1 | ID:1871	0.9887	0.1959
IMR90_Fibroblast_Lung | RB1 | ID:1872	0.9832	0.1803
IMR90_Fibroblast_Lung | RB1 | ID:1873	0.9898	0.1535
IMR90_Fibroblast_Lung | RBL2 | ID:1874	0.9902	0.2359
IMR90_Fibroblast_Lung | RBL2 | ID:1875	0.9795	0.1542
IMR90_Fibroblast_Lung | RBL2 | ID:1876	0.9886	0.1442
IMR90_Fibroblast_Lung | RBL2 | ID:1878	0.987	0.2763
IMR90_Fibroblast_Lung | RBL2 | ID:1879	0.9872	0.1424
IMR90_Fibroblast_Lung | RBL2 | ID:1880	0.9891	0.2254
IMR90_Fibroblast_Lung | SNAPC2 | ID:1881	0.9459	0.0158
iPS_4_iPSC | H3K4me3 | ID:1883	0.9958	0.6746
iPS_A1_iPSC | H3K27me3 | ID:1884	0.9971	0.4187
iPS_A1_iPSC | H3K4me3 | ID:1885	0.9987	0.8595
iPS_A6_iPSC | H3K4me3 | ID:1887	0.9989	0.6605
iPS_C1_iPSC | H3K27me3 | ID:1888	0.9968	0.3786
iPS_C1_iPSC | H3K4me3 | ID:1889	0.9987	0.8672
iPS_DF_19.11_iPSC_Foreskin | DNase | ID:1890	0.9898	0.5953
iPS_DF_19.11_iPSC_Foreskin | H3K27ac | ID:1891	0.9945	0.3933
iPS_DF_19.11_iPSC_Foreskin | H3K27me3 | ID:1892	0.9926	0.1829
iPS_DF_19.11_iPSC_Foreskin | H3K36me3 | ID:1893	0.9732	0.2732
iPS_DF_19.11_iPSC_Foreskin | H3K4me1 | ID:1894	0.9849	0.289
iPS_DF_19.11_iPSC_Foreskin | H3K4me3 | ID:1895	0.999	0.8843
iPS_DF_19.11_iPSC_Foreskin | H3K9me3 | ID:1896	0.983	0.3296
iPS_DF_19.7_iPSC | DNase | ID:1898	0.9901	0.5748
iPS_DF_4.7_iPSC | DNase | ID:1899	0.9902	0.5776
iPS_DF_6.9_iPSC | DNase | ID:1900	0.9909	0.6194
iPS_DF_6.9_iPSC | H3K27me3 | ID:1901	0.9798	0.4178
iPS_DF_6.9_iPSC | H3K36me3 | ID:1902	0.9722	0.1792
iPS_DF_6.9_iPSC | H3K4me1 | ID:1903	0.9775	0.2616
iPS_DF_6.9_iPSC | H3K4me3 | ID:1904	0.9989	0.8918
iPS-11a_iPSC | H3K4me3 | ID:1907	0.9986	0.8147
iPS-15b_iPSC | H3K27me3 | ID:1909	0.9488	0.4165
iPS-15b_iPSC | H3K36me3 | ID:1910	0.9863	0.0781
iPS-15b_iPSC | H3K4me3 | ID:1911	0.9964	0.788
iPS-15b_iPSC | H3K9ac | ID:1912	0.9962	0.4487
iPS-15b_iPSC | H3K9me3 | ID:1913	0.9454	0.0759
iPS-18c_iPSC | H3K27me3 | ID:1917	0.9867	0.3235
iPS-18c_iPSC | H3K4me3 | ID:1919	0.9984	0.8445
iPS-18c_iPSC | H3K4me3 | ID:1920	0.996	0.6013
iPS-18c_iPSC | H3K9ac | ID:1921	0.9935	0.3297
iPS-20b_iPSC | H3K27me3 | ID:1924	0.9752	0.4434
iPS-20b_iPSC | H3K27me3 | ID:1925	0.98	0.2591
iPS-20b_iPSC | H3K36me3 | ID:1926	0.9708	0.111
iPS-20b_iPSC | H3K4me3 | ID:1927	0.9929	0.6724
iPS-20b_iPSC | H3K9ac | ID:1928	0.9948	0.2968
iPS-20b_iPSC | H3K9me3 | ID:1929	0.9358	0.056
Jurkat_E6-1_T_Lymphocyte_Blood | CREBBP | ID:1935	0.9931	0.3785
Jurkat_T_Lymphocyte_Blood | CTCF | ID:1936	0.9989	0.6426
Jurkat_E6-1_T_Lymphocyte_Blood | ETS1 | ID:1938	0.9971	0.6368
Jurkat_E6-1_T_Lymphocyte_Blood | H3K27me3 | ID:1940	0.9635	0.4898
Jurkat_E6-1_T_Lymphocyte_Blood | H3K4me3 | ID:1941	0.9936	0.4897
Jurkat_E6-1_T_Lymphocyte_Blood | POLR2A | ID:1950	0.9934	0.1373
Jurkat_E6-1_T_Lymphocyte_Blood | POLR2A | ID:1951	0.998	0.383
Jurkat_E6-1_T_Lymphocyte_Blood | RUNX1 | ID:1955	0.9962	0.2265
Jurkat_T_Lymphocyte_Blood | TAL1 | ID:1957	0.9928	0.1985
JURL_MK1_Haematopoietic_Progenitor_Cell_Bone_Marrow | BCL6 | ID:1958	0.9825	0.4025
K562_Erythroblast_Bone_Marrow | E2F6 | ID:1978	0.9926	0.459
K562_Erythroblast_Bone_Marrow | EGR1 | ID:1982	0.8426	0.0154
K562_Erythroblast_Bone_Marrow | FOS | ID:1990	0.9891	0.5083
K562_Erythroblast_Bone_Marrow | FOS | ID:1991	0.9894	0.4471
K562_Erythroblast_Bone_Marrow | FOS | ID:1992	0.9939	0.4535
HeLa_Epithelium_Cervix | GAPDH | ID:2	0.9845	0.0106
K562_Erythroblast_Bone_Marrow | GATA1 | ID:2000	0.984	0.2535
K562_Erythroblast_Bone_Marrow | GATA1 | ID:2001	0.9896	0.2363
K562_Erythroblast_Bone_Marrow | GATA2 | ID:2002	0.9878	0.2805
K562_Erythroblast_Bone_Marrow | H3K27me3 | ID:2014	0.8875	0.0081
K562_Erythroblast_Bone_Marrow | H3K27me3 | ID:2015	0.956	0.083
K562_Erythroblast_Bone_Marrow | H3K27me3 | ID:2016	0.9384	0.0739
K562_Erythroblast_Bone_Marrow | H3K4me1 | ID:2027	0.9764	0.2188
K562_Erythroblast_Bone_Marrow | H3K4me3 | ID:2034	0.9968	0.7796
K562_Erythroblast_Bone_Marrow | H3K4me3 | ID:2035	0.9965	0.7565
K562_Erythroblast_Bone_Marrow | H3K9me3 | ID:2048	0.9402	0.3053
K562_Erythroblast_Bone_Marrow | H3K9me3 | ID:2049	0.9234	0.1883
K562_Erythroblast_Bone_Marrow | JUN | ID:2078	0.9938	0.4799
K562_Erythroblast_Bone_Marrow | MYC | ID:2090	0.9942	0.4714
K562_Erythroblast_Bone_Marrow | NFYA | ID:2094	0.9944	0.5696
K562_Erythroblast_Bone_Marrow | NFYB | ID:2095	0.993	0.5746
GM12878_B_Lymphocyte_Blood | POLR2A | ID:2102	0.9932	0.6042
K562_Erythroblast_Bone_Marrow | PRAME | ID:2110	0.9948	0.4476
K562_Erythroblast_Bone_Marrow | RUNX1 | ID:2121	0.9912	0.2738
K562_Erythroblast_Bone_Marrow | RUNX1 | ID:2122	0.9913	0.1654
K562_Erythroblast_Bone_Marrow | SETDB1 | ID:2123	0.9813	0.0951
K562_Erythroblast_Bone_Marrow | SETDB1 | ID:2124	0.9891	0.1951
K562_Erythroblast_Bone_Marrow | TRIM28 | ID:2145	0.9873	0.1176
K562_Erythroblast_Bone_Marrow | TRIM28 | ID:2146	0.9785	0.1694
K562_Erythroblast_Bone_Marrow | ZNF263 | ID:2157	0.9857	0.0689
K562_Erythroblast_Bone_Marrow | ZNF263 | ID:2158	0.9867	0.0599
LNCaP_Epithelium_Prostate | AR | ID:2171	0.9903	0.3692
LNCaP_Epithelium_Prostate | AR | ID:2172	0.991	0.3601
LNCaP_Epithelium_Prostate | AR | ID:2173	0.9946	0.3078
LNCaP_Epithelium_Prostate | AR | ID:2174	0.9929	0.3318
LNCaP_Epithelium_Prostate | AR | ID:2181	0.9874	0.4054
LNCaP_Epithelium_Prostate | FOXA1 | ID:2189	0.9942	0.2751
LNCaP_Epithelium_Prostate | FOXA1 | ID:2190	0.9933	0.2936
LNCaP_Epithelium_Prostate | FOXA1 | ID:2191	0.9926	0.4498
LNCaP_Epithelium_Prostate | FOXA1 | ID:2192	0.9938	0.418
LNCaP_Epithelium_Prostate | FOXA1 | ID:2195	0.9925	0.4437
LNCaP_Epithelium_Prostate | H2AZ | ID:2197	0.9897	0.1168
LNCaP_Epithelium_Prostate | H3ac | ID:2198	0.9917	0.1724
LNCaP_Epithelium_Prostate | H3K27ac | ID:2199	0.9905	0.5413
LNCaP_Epithelium_Prostate | H3K27ac | ID:2200	0.9882	0.4936
LNCaP_Epithelium_Prostate | H3K36me3 | ID:2203	0.9776	0.2693
LNCaP_Epithelium_Prostate | H3K4me1 | ID:2210	0.9751	0.0453
LNCaP_Epithelium_Prostate | H3K4me2 | ID:2211	0.9809	0.5498
LNCaP_Epithelium_Prostate | H3K4me2 | ID:2212	0.9778	0.5378
LNCaP_Epithelium_Prostate | H3K4me2 | ID:2213	0.9872	0.3141
LNCaP_Epithelium_Prostate | H3K4me2 | ID:2214	0.9866	0.3406
LNCaP_Epithelium_Prostate | H3K4me2 | ID:2215	0.9854	0.4156
LNCaP_Epithelium_Prostate | H3K4me2 | ID:2216	0.9857	0.4163
LNCaP_Epithelium_Prostate | H3K4me2 | ID:2217	0.9765	0.4341
LNCaP_Epithelium_Prostate | H3K4me2 | ID:2218	0.9735	0.439
LNCaP_Epithelium_Prostate | H3K4me2 | ID:2219	0.9743	0.4707
LNCaP_Epithelium_Prostate | H3K4me2 | ID:2220	0.9859	0.3723
LNCaP_Epithelium_Prostate | H3K4me3 | ID:2221	0.9977	0.8371
LNCaP_Epithelium_Prostate | H3K4me3 | ID:2222	0.9942	0.6591
LNCaP_Epithelium_Prostate | H3K4me3 | ID:2223	0.9957	0.707
LNCaP_Epithelium_Prostate | H3K4me3 | ID:2224	0.9964	0.807
LNCaP_Epithelium_Prostate | H3K4me3 | ID:2225	0.9899	0.1671
LNCaP_Epithelium_Prostate | H3K4me3 | ID:2226	0.9883	0.263
LNCaP_Epithelium_Prostate | H3K9me3 | ID:2227	0.9828	0.1122
LNCaP_Epithelium_Prostate | H4K5ac | ID:2230	0.9926	0.2931
LNCaP_Epithelium_Prostate | H4K5ac | ID:2231	0.9905	0.2705
LNCaP_Epithelium_Prostate | NR3C1 | ID:2242	0.9926	0.3486
LNCaP_Epithelium_Prostate | NR3C1 | ID:2243	0.9937	0.3137
LNCaP_Epithelium_Prostate | POLR2A | ID:2244	0.983	0.5341
LNCaP_Epithelium_Prostate | POLR2A | ID:2245	0.9836	0.4737
LNCaP_Epithelium_Prostate | POLR2A | ID:2247	0.9768	0.1413
MCF-7_Epithelium_Breast | CTCF | ID:2254	0.9964	0.7433
MCF-7_Epithelium_Breast | CTCF | ID:2255	0.9974	0.7372
MCF-7_Epithelium_Breast | E2F1 | ID:2278	0.9906	0.5562
MCF-7_Epithelium_Breast | E2F1 | ID:2279	0.9867	0.5474
MCF-7_Epithelium_Breast | E2F1 | ID:2280	0.9942	0.6604
MCF-7_Epithelium_Breast | E2F1 | ID:2281	0.9565	0.0409
MCF-7_Epithelium_Breast | E2F1 | ID:2282	0.9834	0.3849
MCF-7_Epithelium_Breast | E2F1 | ID:2283	0.9885	0.5767
MCF-7_Epithelium_Breast | EP300 | ID:2285	0.9827	0.1298
MCF-7_Epithelium_Breast | ESR1 | ID:2294	0.9872	0.3369
MCF-7_Epithelium_Breast | ESR1 | ID:2295	0.9864	0.4653
MCF-7_Epithelium_Breast | ESR1 | ID:2296	0.7844	0.0158
MCF-7_Epithelium_Breast | ESR1 | ID:2297	0.8399	0.0828
MCF-7_Epithelium_Breast | ESR1 | ID:2298	0.9926	0.3692
MCF-7_Epithelium_Breast | ESR1 | ID:2299	0.9898	0.1985
MCF-7_Epithelium_Breast | ESR1 | ID:2301	0.9939	0.2709
MCF-7_Epithelium_Breast | ESR1 | ID:2303	0.9951	0.2699
MCF-7_Epithelium_Breast | ESR1 | ID:2304	0.9923	0.317
MCF-7_Epithelium_Breast | ESR1 | ID:2305	0.9818	0.3132
MCF-7_Epithelium_Breast | FOS | ID:2318	0.9942	0.3716
MCF-7_Epithelium_Breast | FOXA1 | ID:2319	0.9961	0.2772
MCF-7_Epithelium_Breast | FOXA1 | ID:2320	0.9933	0.3008
MCF-7_Epithelium_Breast | FOXA1 | ID:2321	0.9873	0.4328
MCF-7_Epithelium_Breast | FOXA1 | ID:2322	0.9866	0.4272
MCF-7_Epithelium_Breast | GATA3 | ID:2324	0.9905	0.283
MCF-7_Epithelium_Breast | GATA3 | ID:2325	0.9856	0.3385
MCF-7_Epithelium_Breast | H3K14ac | ID:2327	0.9959	0.1763
MCF-7_Epithelium_Breast | H3K14ac | ID:2328	0.9945	0.4417
MCF-7_Epithelium_Breast | H3K27me3 | ID:2329	0.9626	0.0477
MCF-7_Epithelium_Breast | H3K27me3 | ID:2330	0.9463	0.0817
MCF-7_Epithelium_Breast | H3K4me1 | ID:2331	0.9835	0.291
MCF-7_Epithelium_Breast | H3K4me1 | ID:2332	0.9915	0.3934
MCF-7_Epithelium_Breast | H3K4me2 | ID:2333	0.9677	0.1272
MCF-7_Epithelium_Breast | H3K4me2 | ID:2334	0.9678	0.1306
MCF-7_Epithelium_Breast | H3K4me3 | ID:2335	0.9954	0.7912
MCF-7_Epithelium_Breast | H3K4me3 | ID:2336	0.9916	0.718
MCF-7_Epithelium_Breast | H3K4me3 | ID:2337	0.9896	0.0666
MCF-7_Epithelium_Breast | H3K4me3 | ID:2338	0.998	0.5533
MCF-7_Epithelium_Breast | H3K9ac | ID:2340	0.9972	0.6658
MCF-7_Epithelium_Breast | H3K9ac | ID:2341	0.9958	0.6961
MCF-7_Epithelium_Breast | H3K9me3 | ID:2342	0.9664	0.1096
MCF-7_Epithelium_Breast | H3K9me3 | ID:2343	0.9601	0.1015
MCF-7_Epithelium_Breast | POLR2A | ID:2361	0.9967	0.3193
MCF-7_Epithelium_Breast | POLR2A | ID:2374	0.9934	0.5729
MCF-7_Epithelium_Breast | POLR2A | ID:2375	0.9965	0.6771
MCF-7_Epithelium_Breast | POLR2A | ID:2376	0.9941	0.6628
MCF-7_Epithelium_Breast | POLR2A | ID:2377	0.9949	0.5208
MCF-7_Epithelium_Breast | POLR2A | ID:2378	0.9812	0.3826
MCF-7_Epithelium_Breast | POLR2A | ID:2382	0.997	0.4291
MCF-7_Epithelium_Breast | POLR2A | ID:2383	0.9962	0.304
MCF-7_Epithelium_Breast | POLR2A | ID:2384	0.991	0.5022
MCF-7_Epithelium_Breast | RAD21 | ID:2387	0.9912	0.6636
MCF-7_Epithelium_Breast | RAD21 | ID:2388	0.9942	0.6493
MCF-7_Epithelium_Breast | RAD21 | ID:2389	0.9922	0.646
MCF-7_Epithelium_Breast | RAD21 | ID:2390	0.992	0.6461
MCF-7_Epithelium_Breast | RAD21 | ID:2391	0.9939	0.6364
MCF-7_Epithelium_Breast | RAD21 | ID:2392	0.9937	0.6369
MCF-7_Epithelium_Breast | STAG1 | ID:2393	0.9899	0.6582
MCF-7_Epithelium_Breast | STAG1 | ID:2394	0.9885	0.5885
MCF-7_Epithelium_Breast | STAG1 | ID:2395	0.9906	0.6373
MCF-7_Epithelium_Breast | STAG1 | ID:2396	0.9916	0.641
MCF-7_Epithelium_Breast | STAG1 | ID:2397	0.992	0.6387
MCF-7_Epithelium_Breast | STAG1 | ID:2398	0.9931	0.6518
MCF-7_Epithelium_Breast | TDRD3 | ID:2400	0.941	0.0796
MCF-7_Epithelium_Breast | TFAP2A | ID:2401	0.9912	0.4368
MCF-7_Epithelium_Breast | TFAP2A | ID:2402	0.9923	0.4399
MCF-7_Epithelium_Breast | TFAP2C | ID:2403	0.9894	0.487
MCF-7_Epithelium_Breast | TRIM24 | ID:2404	0.8254	0.0065
MCF-7_Epithelium_Breast | TRIM24 | ID:2405	0.8223	0.0159
MDA-MB-231_Epithelium_Breast | H3K36me3 | ID:2408	0.9451	0.2291
MDA-MB-231_Epithelium_Breast | H3K4me2 | ID:2409	0.9895	0.5103
MR4_Promyelocytic_cell_Bone_Marrow | H3K9me3 | ID:2446	0.9872	0.618
MR4_Promyelocytic_cell_Bone_Marrow | PML | ID:2447	0.9897	0.2524
MR4_Promyelocytic_cell_Bone_Marrow | PML | ID:2448	0.9906	0.2832
NB4_Promyelocytic_cell_Blood | H3K9ac, H3K14ac | ID:2453	0.9902	0.3913
NB4_Promyelocytic_cell_Blood | H3K9ac, H3K14ac | ID:2454	0.9943	0.5402
NB4_Promyelocytic_cell_Blood | H3K9me3 | ID:2455	0.9656	0.1823
NB4_Promyelocytic_cell_Blood | H3K9me3 | ID:2456	0.9581	0.2998
NB4_Promyelocytic_cell_Blood | PML | ID:2460	0.9864	0.0994
NB4_Promyelocytic_cell_Blood | POLR2A | ID:2461	0.9963	0.258
NB4_Promyelocytic_cell_Blood | POLR2A | ID:2462	0.9978	0.3366
NB4_Promyelocytic_cell_Blood | POLR2A | ID:2463	0.9938	0.5607
NB4_Promyelocytic_cell_Blood | RARA | ID:2464	0.9729	0.0242
NB4_Promyelocytic_cell_Blood | RARA | ID:2465	0.9952	0.269
NB4_Promyelocytic_cell_Blood | RXRG | ID:2467	0.9894	0.0703
NHU_Urothelium | H3K27me3 | ID:2572	0.9927	0.287
NHU_Urothelium | H3K9me3 | ID:2573	0.9878	0.2179
PDB1lox-17_puro-5_iPSC | H3K27me3 | ID:2615	0.9962	0.321
PDB1lox-17_puro-5_iPSC | H3K4me3 | ID:2616	0.999	0.8527
PDB1lox-21_puro-26_iPSC | H3K27me3 | ID:2617	0.9971	0.4196
PDB1lox-21_puro-26_iPSC | H3K4me3 | ID:2618	0.999	0.8455
PDB2lox-17_iPSC | H3K27me3 | ID:2619	0.9967	0.5395
PDB2lox-17_iPSC | H3K4me3 | ID:2620	0.999	0.8687
PDB2lox-21_iPSC | H3K27me3 | ID:2621	0.9941	0.4781
PDB2lox-21_iPSC | H3K4me3 | ID:2622	0.9992	0.8635
Raji_B_Lymphocyte_Blood | EBNA1BP2 | ID:2638	0.8177	0.0004
HEK293T_Epithelium_Embryonic_Kidney | POLR2A | ID:2642	0.9824	0.201
HEK293T_Epithelium_Embryonic_Kidney | POLR2A | ID:2643	0.9838	0.2191
Rh4_Muscle | PAX3 | ID:2654	0.9565	0.0111
Rh4_Muscle | PAX3 | ID:2655	0.9527	0.0451
RWPE1_Epithelium_Prostate | ERG | ID:2660	0.9978	0.3627
aTconv_T_Lymphocyte_Blood | H3K4me1 | ID:268	0.9491	0.0904
SH-SY5Y_Bone_Marrow | H3K4me3 | ID:2683	0.9991	0.8317
SH-SY5Y_Bone_Marrow | PHF8 | ID:2684	0.9985	0.621
SH-SY5Y_Bone_Marrow | ZNF711 | ID:2685	0.9838	0.1054
aTconv_T_Lymphocyte_Blood | H3K4me3 | ID:269	0.9921	0.7338
BG01_Embryonic_Stem_Cell_Embryo | H3K27me3 | ID:272	0.985	0.1384
T47D_Epithelium_Mammary_Gland | ESR1 | ID:2725	0.9915	0.2328
BG01_Embryonic_Stem_Cell_Embryo | H3K4me3 | ID:273	0.9981	0.8282
T47D_Epithelium_Mammary_Gland | FOXA1 | ID:2735	0.9862	0.3509
T47D_Epithelium_Mammary_Gland | FOXA1 | ID:2736	0.9901	0.2486
T47D_Epithelium_Mammary_Gland | H3K4me1 | ID:2741	0.9865	0.0841
T47D_Epithelium_Mammary_Gland | H3K4me1 | ID:2742	0.988	0.0358
T98G_Brain | CREBBP | ID:2748	0.9929	0.4003
T98G_Brain | CREBBP | ID:2749	0.9977	0.2894
BG03_Embryonic_Stem_Cell_Embryo | H3K4me3 | ID:275	0.9988	0.8609
T98G_Brain | CREBBP | ID:2750	0.9908	0.0716
T98G_Brain | EP300 | ID:2751	0.9935	0.3865
T98G_Brain | EP300 | ID:2752	0.9934	0.5296
T98G_Brain | EP300 | ID:2753	0.9896	0.2569
BG03_Embryonic_Stem_Cell_Embryo | SMAD3 | ID:276	0.9944	0.5949
THP-1_Monocyte_Blood | VDR | ID:2774	0.9703	0.0297
U2OS_Bone | ESR1 | ID:2778	0.9899	0.3386
U2OS_Bone | ESR1 | ID:2779	0.9924	0.2819
BG03_Embryonic_Stem_Cell_Embryo | SMAD3 | ID:278	0.993	0.2642
U2OS_Bone | TRIM28 | ID:2780	0.9831	0.1643
U2OS_Bone | TRIM28 | ID:2781	0.9895	0.203
U2OS_Bone | TP53 | ID:2793	0.9924	0.3532
U2OS_Bone | TP53 | ID:2794	0.9977	0.3867
U2OS_Bone | TP53 | ID:2795	0.9928	0.406
U2OS_Bone | TP53 | ID:2796	0.9929	0.3945
U2OS_Bone | TRIM28 | ID:2797	0.982	0.2844
BJ_Fibroblast_Skin | BRD7 | ID:280	0.9826	0.0595
UPR9_Promyelocytic_cell_Bone_Marrow | PML | ID:2809	0.9936	0.3056
UPR9_Promyelocytic_cell_Bone_Marrow | RARA | ID:2811	0.9936	0.359
UPR9_Promyelocytic_cell_Bone_Marrow | RXRG | ID:2813	0.9956	0.3274
UPR9_Promyelocytic_cell_Bone_Marrow | RXRG | ID:2814	0.9948	0.031
Embryonic_Fibroblast | SMC1A | ID:2894	0.8075	0.0265
Embryonic_Fibroblast | SMC1A | ID:2895	0.9506	0.0518
V6.5_Embryonic_Stem_Cell | SMC1A | ID:2896	0.8958	0.0349
V6.5_Embryonic_Stem_Cell | SMC3 | ID:2899	0.8719	0.0233
VCaP_Epithelium_Prostate | AR | ID:2910	0.9885	0.4794
VCaP_Epithelium_Prostate | AR | ID:2911	0.9895	0.2247
VCaP_Epithelium_Prostate | AR | ID:2912	0.9941	0.2843
VCaP_Epithelium_Prostate | ERG | ID:2916	0.992	0.5321
VCaP_Epithelium_Prostate | ERG | ID:2918	0.9955	0.2079
VCaP_Epithelium_Prostate | FOXA1 | ID:2919	0.9962	0.2856
VCaP_Epithelium_Prostate | H3ac | ID:2921	0.9906	0.2561
VCaP_Epithelium_Prostate | H3K4me1 | ID:2926	0.9773	0.017
VCaP_Epithelium_Prostate | H3K4me2 | ID:2927	0.9898	0.44
VCaP_Epithelium_Prostate | H3K4me3 | ID:2928	0.9953	0.673
VCaP_Epithelium_Prostate | H3K4me3 | ID:2929	0.9976	0.5293
VCaP_Epithelium_Prostate | H3K4me3 | ID:2930	0.9986	0.7624
VCaP_Epithelium_Prostate | POLR2A | ID:2936	0.9934	0.5812
WA-7_Embryonic_Stem_Cell_Embryo | H3K4me1 | ID:2941	0.9566	0.023
WA-7_Embryonic_Stem_Cell_Embryo | H3K4me3 | ID:2942	0.9906	0.4504
WA-7_Embryonic_Stem_Cell_Embryo | H3K9ac | ID:2943	0.9945	0.6658
WIBR1_Embryonic_Stem_Cell_Embryo | H3K27me3 | ID:2952	0.9951	0.2607
WIBR1_Embryonic_Stem_Cell_Embryo | H3K27me3 | ID:2953	0.9958	0.4725
WIBR1_Embryonic_Stem_Cell_Embryo | H3K27me3 | ID:2954	0.995	0.2528
WIBR1_Embryonic_Stem_Cell_Embryo | H3K4me3 | ID:2955	0.9985	0.7394
WIBR1_Embryonic_Stem_Cell_Embryo | H3K4me3 | ID:2956	0.9991	0.8659
WIBR1_Embryonic_Stem_Cell_Embryo | H3K4me3 | ID:2957	0.9985	0.7378
WIBR2_Embryonic_Stem_Cell_Embryo | H3K27me3 | ID:2958	0.9943	0.5262
WIBR2_Embryonic_Stem_Cell_Embryo | H3K27me3 | ID:2959	0.9976	0.4346
WIBR2_Embryonic_Stem_Cell_Embryo | H3K27me3 | ID:2960	0.995	0.526
WIBR2_Embryonic_Stem_Cell_Embryo | H3K4me3 | ID:2961	0.9981	0.8141
WIBR2_Embryonic_Stem_Cell_Embryo | H3K4me3 | ID:2962	0.9992	0.8647
WIBR2_Embryonic_Stem_Cell_Embryo | H3K4me3 | ID:2963	0.9981	0.8124
WIBR3_Embryonic_Stem_Cell_Embryo | H3K27me3 | ID:2964	0.9965	0.4089
WIBR3_Embryonic_Stem_Cell_Embryo | H3K27me3 | ID:2966	0.9965	0.4108
WIBR3_Embryonic_Stem_Cell_Embryo | H3K4me3 | ID:2967	0.9968	0.7726
WIBR3_Embryonic_Stem_Cell_Embryo | H3K4me3 | ID:2968	0.9984	0.822
WIBR3_Embryonic_Stem_Cell_Embryo | H3K4me3 | ID:2969	0.9968	0.7716
WIBR7_Embryonic_Stem_Cell_Embryo | H3K27me3 | ID:2970	0.9969	0.5348
WIBR7_Embryonic_Stem_Cell_Embryo | H3K4me3 | ID:2971	0.9991	0.8289
WM262_Melanocyte_Skin | ATF7IP | ID:2972	0.9463	0.0714
WM262_Melanocyte_Skin | H3K9me3 | ID:2973	0.9699	0.1749
WM262_Melanocyte_Skin | SETDB1 | ID:2974	0.9879	0.1757
WM451-lu_Melanocyte_Skin | H3K9me3 | ID:2975	0.9723	0.0482
WM451-lu_Melanocyte_Skin | SETDB1 | ID:2976	0.9815	0.0852
Epithelium_Prostate | AR | ID:2986	0.9897	0.196
Adipocyte_Adipose | CEBPA | ID:3006	0.9862	0.4263
T_Lymphocyte_Blood | CREBBP | ID:3038	0.9979	0.5723
Proerythroblast_Bone_Marrow | CTCF | ID:3049	0.9988	0.7696
Proerythroblast_Bone_Marrow | CTCF | ID:3050	0.9985	0.7751
Haematopoietic_Progenitor_Cell_Blood | CTCF | ID:3051	0.9985	0.6456
Epithelium_Pancreatic_Islet | CTCF | ID:3053	0.9581	0.6361
Epithelium_Pancreatic_Islet | CTCF | ID:3054	0.9976	0.7313
Stromal_Cell_Adipose | CTCF | ID:3056	0.9969	0.7785
Stromal_Cell_Adipose | CTCF | ID:3057	0.9974	0.7713
Stromal_Cell_Adipose | CTCF | ID:3058	0.9968	0.7821
Stromal_Cell_Adipose | CTCF | ID:3059	0.9963	0.7714
T_Lymphocyte_Blood | CTCF | ID:3060	0.9977	0.7149
Monocyte_Blood | DNase | ID:3090	0.9918	0.5626
T_Lymphocyte_Blood | DNase | ID:3091	0.9939	0.6753
T_Lymphocyte_Blood | DNase | ID:3092	0.9938	0.6677
Fetal_Stomach | DNase | ID:3093	0.9854	0.5935
T_Lymphocyte_Fetal_Thymus | DNase | ID:3094	0.9906	0.5907
Fetal_Muscle_Back | DNase | ID:3095	0.9794	0.5443
Fetal_Muscle_Arm | DNase | ID:3096	0.9798	0.5343
Epithelium_Fetal_Lung_Left | DNase | ID:3097	0.9741	0.4504
Fetal_Muscle_Trunk | DNase | ID:3098	0.9795	0.5443
Cortex_Fetal_Kidney | DNase | ID:3099	0.9756	0.5379
Epithelium_Fetal_Large_Intestine | DNase | ID:3100	0.9845	0.5086
Epithelium_Fetal_Small_Intestine | DNase | ID:3101	0.9833	0.5216
Cortex_Fetal_Kidney | DNase | ID:3102	0.9833	0.5403
Fetal_Stomach | DNase | ID:3103	0.9896	0.5567
Epithelium_Fetal_Lung_Left | DNase | ID:3104	0.9757	0.522
T_Lymphocyte_Cord_blood | DNase | ID:3105	0.9929	0.6093
T_Lymphocyte_Cord_blood | DNase | ID:3106	0.9945	0.6456
Epithelium_Fetal_Lung_Left | DNase | ID:3107	0.9743	0.5175
Epithelium_Fetal_Lung_Right | DNase | ID:3108	0.9696	0.5086
Epithelium_Upper_Limb_Muscle | DNase | ID:3109	0.979	0.4981
Fetal_Stomach | DNase | ID:3110	0.9857	0.5176
Fetal_Renal_Pelvis_Left | DNase | ID:3111	0.9803	0.5433
Cortex_Fetal_Kidney_Left | DNase | ID:3112	0.9785	0.5624
Fetal_Renal_Pelvis_Right | DNase | ID:3113	0.9854	0.6248
Cortex_Fetal_Kidney_Right | DNase | ID:3114	0.98	0.5237
T_Lymphocyte_Blood | DNase | ID:3115	0.9945	0.6835
Epithelium_Kidney | DNase | ID:3116	0.9755	0.4819
Epithelium_Fetal_Large_Intestine | DNase | ID:3117	0.993	0.622
T_Lymphocyte_Fetal_Thymus | DNase | ID:3118	0.9907	0.6258
Epithelium_Fetal_Lung_Left | DNase | ID:3119	0.9735	0.5426
Cortex_Fetal_Kidney | DNase | ID:3120	0.9731	0.5341
Fetal_Renal_Pelvis | DNase | ID:3121	0.9833	0.5876
Lymphocyte_Spleen | DNase | ID:3122	0.983	0.5415
Natural_Killer_Cell_Blood | DNase | ID:3123	0.9944	0.6388
B_Lymphocyte_Spleen | DNase | ID:3124	0.994	0.6389
Fetal_Muscle_Arm | DNase | ID:3125	0.9788	0.5093
Fetal_Muscle_Leg | DNase | ID:3126	0.9775	0.4645
Epithelium_Fetal_Small_Intestine | DNase | ID:3127	0.9926	0.6209
Monocyte_Blood | DNase | ID:3128	0.9929	0.5867
Cortex_Fetal_Kidney | DNase | ID:3129	0.9802	0.5792
Fetal_Renal_Pelvis | DNase | ID:3130	0.9918	0.4854
B_Lymphocyte_Blood | DNase | ID:3131	0.985	0.5316
T_Lymphocyte_Blood | DNase | ID:3132	0.995	0.6526
Fetal_Stomach | DNase | ID:3133	0.9959	0.7029
T_Lymphocyte_Fetal_Thymus | DNase | ID:3134	0.9904	0.5891
Epithelium_Fetal_Small_Intestine | DNase | ID:3135	0.9856	0.5146
Epithelium_Fetal_Large_Intestine | DNase | ID:3136	0.9823	0.4995
Cortex_Fetal_Kidney | DNase | ID:3137	0.9813	0.5796
B_Lymphocyte_Spleen | DNase | ID:3138	0.9939	0.649
B_Lymphocyte_Spleen | DNase | ID:3139	0.9925	0.6279
T_Lymphocyte_Blood | DNase | ID:3140	0.9944	0.6519
Epithelium_Fetal_Large_Intestine | DNase | ID:3141	0.9837	0.4795
T_Lymphocyte_Blood | DNase | ID:3142	0.9938	0.6781
T_Lymphocyte_Blood | DNase | ID:3143	0.9941	0.6871
Epithelium_Fetal_Small_Intestine | DNase | ID:3144	0.9959	0.6076
Monocyte_Blood | DNase | ID:3145	0.9907	0.5826
T_Lymphocyte_Blood | DNase | ID:3146	0.9923	0.6313
T_Lymphocyte_Blood | DNase | ID:3147	0.992	0.6392
T_Lymphocyte_Blood | DNase | ID:3148	0.9932	0.6352
Natural_Killer_Cell_Blood | DNase | ID:3149	0.991	0.6204
Epithelium_Small_Intestine | DNase | ID:3150	0.9808	0.5269
Epithelium_Kidney | DNase | ID:3151	0.9816	0.5926
Epithelium_Fetal_Kidney_Right | DNase | ID:3152	0.977	0.5663
Epithelium_Lung | DNase | ID:3153	0.9702	0.4954
Epithelium_Fetal_Heart | DNase | ID:3154	0.9738	0.5251
Epithelium_Fetal_Heart | DNase | ID:3155	0.9744	0.5369
Epithelium_Kidney | DNase | ID:3156	0.9806	0.5601
Epithelium_Lung | DNase | ID:3157	0.97	0.5168
Epithelium_Lung | DNase | ID:3158	0.9705	0.5107
Epithelium_Large_Intestine | DNase | ID:3159	0.982	0.5258
Epithelium_Small_Intestine | DNase | ID:3160	0.9818	0.532
Epithelium_Fetal_Heart | DNase | ID:3161	0.9738	0.4519
T_Lymphocyte_Fetal_Thymus | DNase | ID:3162	0.9867	0.5651
Epithelium_Kidney | DNase | ID:3163	0.9829	0.5198
Epithelium_Fetal_Kidney_Right | DNase | ID:3164	0.9798	0.5491
Natural_Killer_Cell_Blood | DNase | ID:3165	0.9908	0.6036
Fetal_Brain | DNase | ID:3166	0.9783	0.5389
Epithelium_Large_Intestine | DNase | ID:3167	0.9862	0.5763
Epithelium_Fetal_Heart | DNase | ID:3168	0.9797	0.5371
Epithelium_Kidney | DNase | ID:3169	0.9893	0.595
Epithelium_Large_Intestine | DNase | ID:3170	0.9888	0.5831
Epithelium_Fetal_Heart | DNase | ID:3171	0.9767	0.4844
T_Lymphocyte_Blood | DNase | ID:3172	0.9948	0.6695
T_Lymphocyte_Blood | DNase | ID:3173	0.9931	0.631
Epithelium_Fetal_Heart | DNase | ID:3174	0.9899	0.557
Epithelium_Fetal_Kidney_Right | DNase | ID:3175	0.982	0.5648
Epithelium_Fetal_Heart | DNase | ID:3176	0.9789	0.5443
Epithelium_Lung | DNase | ID:3177	0.9747	0.5292
Epithelium_Lung | DNase | ID:3178	0.9771	0.5444
Epithelium_Lung | DNase | ID:3179	0.9702	0.4951
Epithelium_Lung | DNase | ID:3180	0.9714	0.5145
Fetal_Brain | DNase | ID:3181	0.9825	0.5526
Fetal_Adrenal_Gland | DNase | ID:3182	0.9805	0.5594
Haematopoietic_Progenitor_Cell_Blood | DNase | ID:3183	0.9901	0.5752
Epithelium_Lung | DNase | ID:3184	0.9784	0.5116
Epithelium_Lung | DNase | ID:3185	0.9747	0.5045
Fetal_Brain | DNase | ID:3186	0.9787	0.5177
Epithelium_Lung | DNase | ID:3187	0.9778	0.525
Fetal_Brain | DNase | ID:3188	0.9797	0.5232
Epithelium_Lung | DNase | ID:3189	0.9716	0.4807
Epithelium_Lung | DNase | ID:3190	0.9713	0.519
Fetal_Brain | DNase | ID:3191	0.9846	0.5585
Fetal_Brain | DNase | ID:3192	0.9789	0.5303
Epithelium_Lung | DNase | ID:3193	0.9787	0.5354
Fetal_Brain | DNase | ID:3194	0.9736	0.5188
Haematopoietic_Progenitor_Cell_Blood | DNase | ID:3195	0.9902	0.6132
Haematopoietic_Progenitor_Cell_Blood | DNase | ID:3196	0.9886	0.5803
Haematopoietic_Progenitor_Cell_Blood | DNase | ID:3197	0.9869	0.5547
Epithelium_Lung | DNase | ID:3198	0.9647	0.4688
Epithelium_Lung | DNase | ID:3199	0.9732	0.5506
Haematopoietic_Progenitor_Cell_Blood | DNase | ID:3200	0.9893	0.5676
Fetal_Brain | DNase | ID:3201	0.9725	0.4996
Haematopoietic_Progenitor_Cell_Blood | DNase | ID:3202	0.9903	0.5925
Haematopoietic_Progenitor_Cell_Blood | DNase | ID:3203	0.9903	0.6187
Epithelium_Lung | DNase | ID:3204	0.9657	0.4949
Epithelium_Fetal_Heart | DNase | ID:3205	0.977	0.5279
Haematopoietic_Progenitor_Cell_Blood | DNase | ID:3206	0.9884	0.6266
Haematopoietic_Progenitor_Cell_Blood | DNase | ID:3207	0.9893	0.6445
Haematopoietic_Progenitor_Cell_Blood | DNase | ID:3208	0.9889	0.6312
Haematopoietic_Progenitor_Cell_Blood | DNase | ID:3209	0.9808	0.584
Epithelium_Lung | DNase | ID:3210	0.9787	0.5373
Cortex_Fetal_Kidney | DNase | ID:3211	0.984	0.5826
Epithelium_Fetal_Heart | DNase | ID:3212	0.9797	0.5427
Fetal_Adrenal_Gland | DNase | ID:3213	0.9671	0.4959
Haematopoietic_Progenitor_Cell_Blood | DNase | ID:3214	0.9909	0.6114
Fetal_Brain | DNase | ID:3215	0.9731	0.5209
Haematopoietic_Progenitor_Cell_Blood | DNase | ID:3216	0.9886	0.5816
Haematopoietic_Progenitor_Cell_Blood | DNase | ID:3217	0.9881	0.5663
Cortex_Fetal_Kidney | DNase | ID:3218	0.9776	0.5403
Haematopoietic_Progenitor_Cell_Blood | DNase | ID:3219	0.9861	0.6033
Adipocyte_Adipose | E2F4 | ID:3225	0.9951	0.3669
Neuroectoderm | EP300 | ID:3232	0.9915	0.402
T_Lymphocyte_Blood | EP300 | ID:3238	0.9988	0.2726
Megakaryocyte_Cord_blood | FLI1 | ID:3252	0.9944	0.3661
Hepatocyte_Liver | FOXA2 | ID:3262	0.9975	0.098
Proerythroblast_Bone_Marrow | GATA1 | ID:3272	0.99	0.3603
Proerythroblast_Bone_Marrow | GATA1 | ID:3273	0.9919	0.4422
Megakaryocyte_Cord_blood | GATA1 | ID:3274	0.9899	0.1847
Glioblastoma_Multiforme_Stem_Like | BMI1 | ID:32776	0.8898	0.0578
Neural_Progenitor_Cell | BMI1 | ID:32777	0.789	0.0057
Glioblastoma_Multiforme_Stem_Like | BMI1 | ID:32781	0.8275	0.0385
Glioblastoma_Multiforme_Stem_Like | ATF3 | ID:32784	0.9874	0.4117
P493-6_B_cell_lymphoma | BRD4 | ID:32790	0.9914	0.4469
P493-6_B_cell_lymphoma | MYC | ID:32791	0.9949	0.5498
P493-6_B_cell_lymphoma | MED1 | ID:32803	0.983	0.2723
P493-6_B_cell_lymphoma | H3K27ac | ID:32805	0.9776	0.5283
P493-6_B_cell_lymphoma | BRD4 | ID:32808	0.9872	0.4591
P493-6_B_cell_lymphoma | BRD4 | ID:32812	0.9885	0.5504
P493-6_B_cell_lymphoma | MAX | ID:32814	0.9959	0.5634
P493-6_B_cell_lymphoma | T | ID:32815	0.9907	0.2633
P493-6_B_cell_lymphoma | T | ID:32816	0.9914	0.1181
P493-6_B_cell_lymphoma | POLR2A | ID:32820	0.9932	0.6033
NCCIT_Embryo | H3K4me3 | ID:32827	0.9256	0.5559
NCCIT_Embryo | H3K27me3 | ID:32830	0.9861	0.4308
NCCIT_Embryo | H3K9me3 | ID:32831	0.8945	0.0244
NCCIT_Embryo | H2AK119 | ID:32832	0.9865	0.0594
NCCIT_Embryo | H3K9me3 | ID:32834	0.9053	0.0224
NCCIT_Embryo | H2AK119 | ID:32835	0.9977	0.4431
NCCIT_Embryo | H3K4me3 | ID:32837	0.9984	0.8383
NCCIT_Embryo | H3K27me3 | ID:32839	0.9111	0.0172
MDA-231_Epithelium_Mammary_Gland | HOTAIR | ID:32847	0.7001	0.0142
HeLa_Epithelium_Cervix | TERC | ID:32848	0.8442	0.0843
MDA-231_Epithelium_Mammary_Gland | HOTAIR | ID:32849	0.734	0.0021
HeLa_Epithelium_Cervix | TERC | ID:32850	0.8607	0.1014
MDA-231_Epithelium_Mammary_Gland | HOTAIR | ID:32852	0.682	0.0136
HeLa_Epithelium_Cervix | TERC | ID:32853	0.8642	0.0887
MDA-231_Epithelium_Mammary_Gland | HOTAIR | ID:32854	0.6781	0.0138
HeLa_Epithelium_Cervix | TERC | ID:32856	0.8708	0.1533
MCF7-LTED_Epithelium_Mammary_Gland | FAIRE | ID:32874	0.9848	0.3736
MCF7-LTED_Epithelium_Mammary_Gland | FAIRE | ID:32875	0.9756	0.3452
Angular_Gyrus | H3K4me3 | ID:32876	0.9954	0.7303
Neuron | H3K4me3 | ID:32878	0.9955	0.7938
Neuron | H3K9me3 | ID:32879	0.9377	0.1887
Epithelium_Pancreatic_Islet | H3K4me3 | ID:3288	0.6613	0.0002
Neuron | H3K27me3 | ID:32881	0.9757	0.1878
Neural_Progenitor_Cell_Brain | H3K4me3 | ID:32882	0.9965	0.8045
Neuron | H3K4me1 | ID:32883	0.9518	0.3139
U2OS_Bone | FOXM1 | ID:32890	0.921	0.0032
Endothelial_Cell_Umbilical_Vein | RELA | ID:32899	0.9921	0.3692
RWPE1_Epithelium_Prostate | ERG | ID:32939	0.995	0.3509
Epithelium_Small_Intestine | H3K4me3 | ID:32953	0.9991	0.7862
H1_Embryonic_Stem_Cell_Embryo | H3K9me3 | ID:32955	0.9513	0.3556
H1_Embryonic_Stem_Cell_Embryo | H3K4me3 | ID:32956	0.9987	0.8708
Left_Ventricle | H3K4me1 | ID:32958	0.9654	0.0401
Epithelium_Lung | H3K9me3 | ID:32965	0.9575	0.4731
H1_Embryonic_Stem_Cell_Embryo | H3K4me1 | ID:32969	0.9755	0.3396
H9_Embryonic_Stem_Cell_Embryo | FAIRE | ID:32984	0.993	0.22
T_Lymphocyte_Blood | H2AZ | ID:3299	0.9958	0.2965
Proerythroblast_Blood | H2AZ | ID:3300	0.9876	0.2036
Haematopoietic_Progenitor_Cell_Bone_Marrow | H2AZ | ID:3301	0.9813	0.3167
MCF-7_Epithelium_Breast | ARNT | ID:33032	0.857	0.1037
MCF-7_Epithelium_Breast | AHR | ID:33035	0.8895	0.1409
U2OS_Bone | TP53 | ID:33075	0.9701	0.3724
U2OS_Bone | TP53 | ID:33077	0.9869	0.4412
U2OS_Bone | TP53 | ID:33080	0.99	0.3245
MCF-7_Epithelium_Breast | H3K4me1 | ID:33097	0.9874	0.145
MCF-7_Epithelium_Breast | H3K27ac | ID:33098	0.9859	0.4653
MCF-7_Epithelium_Breast | H3K27ac | ID:33099	0.9847	0.497
MCF-7_Epithelium_Breast | ESR1 | ID:33100	0.9922	0.3353
MCF-7_Epithelium_Breast | ESR1 | ID:33101	0.9742	0.3974
Jurkat_T_Lymphocyte_Blood | H2AX | ID:33109	0.9959	0.1724
T_Lymphocyte_Blood | H2A | ID:33112	0.9742	0.1864
T_Lymphocyte_Blood | H2AX | ID:33113	0.99	0.3787
MM1.S_B_Lymphocyte_Blood | CDK9 | ID:33123	0.9937	0.5954
MM1.S_B_Lymphocyte_Blood | MED1 | ID:33124	0.9932	0.6261
MM1.S_B_Lymphocyte_Blood | CDK9 | ID:33125	0.9922	0.5874
MCF-7_Epithelium_Breast | EP300 | ID:33126	0.9852	0.4124
MCF-7_Epithelium_Breast | ESR1 | ID:33127	0.9825	0.4899
MCF-7_Epithelium_Breast | EP300 | ID:33128	0.9901	0.3504
MCF-7_Epithelium_Breast | GATA3 | ID:33129	0.9875	0.319
ZR-75-1_Epithelium_Mammary_Gland | ESR1 | ID:33130	0.9905	0.2119
MCF-7_Epithelium_Breast | H3K4me1 | ID:33132	0.9554	0.3933
MCF-7_Epithelium_Breast | H3K27ac | ID:33133	0.9788	0.578
MCF-7_Epithelium_Breast | H3K4me1 | ID:33134	0.9545	0.4002
MCF-7_Epithelium_Breast | ESR1 | ID:33135	0.9817	0.4881
MCF-7_Epithelium_Breast | GATA3 | ID:33136	0.9821	0.0868
MCF-7_Epithelium_Breast | FOXA1 | ID:33137	0.9809	0.4891
MCF-7_Epithelium_Breast | GATA3 | ID:33138	0.9933	0.201
MCF-7_Epithelium_Breast | ESR1 | ID:33139	0.989	0.4015
MCF-7_Epithelium_Breast | H3K27ac | ID:33140	0.9772	0.5694
MCF-7_Epithelium_Breast | H3K27ac | ID:33141	0.97	0.5294
MCF-7_Epithelium_Breast | H3K4me1 | ID:33142	0.962	0.404
MCF-7_Epithelium_Breast | FOXA1 | ID:33143	0.981	0.4873
MCF-7_Epithelium_Breast | GATA3 | ID:33144	0.9798	0.2128
MCF-7_Epithelium_Breast | ESR1 | ID:33145	0.9889	0.3863
MCF-7_Epithelium_Breast | ESR1 | ID:33146	0.9891	0.4189
ZR-75-1_Epithelium_Mammary_Gland | ESR1 | ID:33147	0.9953	0.2355
MCF-7_Epithelium_Breast | GATA3 | ID:33148	0.9852	0.3687
MCF-7_Epithelium_Breast | GATA3 | ID:33149	0.9776	0.1641
MCF-7_Epithelium_Breast | GATA3 | ID:33150	0.9818	0.4208
MCF-7_Epithelium_Breast | H3K4me1 | ID:33151	0.9596	0.4135
MCF-7_Epithelium_Breast | H3K27ac | ID:33153	0.9736	0.5445
MCF-7_Epithelium_Breast | EP300 | ID:33154	0.9858	0.3706
MCF-7_Epithelium_Breast | EP300 | ID:33155	0.9852	0.4227
MCF-7_Epithelium_Breast | ESR1 | ID:33156	0.9893	0.388
MCF-7_Epithelium_Breast | GATA3 | ID:33157	0.9868	0.1063
MCF-7_Epithelium_Breast | GATA3 | ID:33158	0.976	0.1714
MCF-7_Epithelium_Breast | GATA3 | ID:33159	0.9859	0.2294
P493-6_B_cell_lymphoma | MED1 | ID:33160	0.9886	0.3644
U87_Brain | H3K27ac | ID:33161	0.9806	0.4716
P493-6_B_cell_lymphoma | MAX | ID:33162	0.99	0.6292
P493-6_B_cell_lymphoma | POLR2A | ID:33163	0.986	0.3548
P493-6_B_cell_lymphoma | MED1 | ID:33164	0.9812	0.2563
P493-6_B_cell_lymphoma | H3K4me3 | ID:33166	0.9818	0.6547
P493-6_B_cell_lymphoma | H3K27ac | ID:33167	0.9809	0.5209
P493-6_B_cell_lymphoma | MYC | ID:33168	0.9944	0.4431
MM1.S_B_Lymphocyte_Blood | H3K4me3 | ID:33169	0.9875	0.6472
H128_Epithelium_Lung | H3K27ac | ID:33170	0.9573	0.4892
H2171_Epithelium_Lung | MED1 | ID:33171	0.983	0.391
H2171_Epithelium_Lung | H3K4me3 | ID:33172	0.9841	0.666
P493-6_B_cell_lymphoma | H3K27ac | ID:33173	0.9819	0.5211
U87_Brain | MYC | ID:33174	0.9928	0.5542
P493-6_B_cell_lymphoma | MAX | ID:33175	0.9881	0.6104
H2171_Epithelium_Lung | H3K27ac | ID:33176	0.9618	0.4305
H128_Epithelium_Lung | MAX | ID:33177	0.982	0.6073
P493-6_B_cell_lymphoma | POLR2A | ID:33179	0.9896	0.644
H128_Epithelium_Lung | MYC | ID:33180	0.9929	0.4755
H128_Epithelium_Lung | H3K4me3 | ID:33181	0.9881	0.7339
P493-6_B_cell_lymphoma | H3K4me3 | ID:33182	0.9862	0.6773
MM1.S_B_Lymphocyte_Blood | H3K27ac | ID:33183	0.9771	0.4221
P493-6_B_cell_lymphoma | H3K27ac | ID:33184	0.9786	0.5171
P493-6_B_cell_lymphoma | H3K4me3 | ID:33185	0.9945	0.7443
U87_Brain | H3K4me3 | ID:33188	0.9896	0.6998
P493-6_B_cell_lymphoma | MYC | ID:33189	0.9954	0.6186
MM1.S_B_Lymphocyte_Blood | MAX | ID:33191	0.9942	0.3831
P493-6_B_cell_lymphoma | POLR2A | ID:33193	0.9888	0.6286
P493-6_B_cell_lymphoma | MAX | ID:33194	0.9884	0.615
P493-6_B_cell_lymphoma | MYC | ID:33195	0.993	0.6101
U87_Brain | MAX | ID:33197	0.9846	0.6168
U87_Brain | MED1 | ID:33198	0.987	0.5154
P493-6_B_cell_lymphoma | MED1 | ID:33199	0.9915	0.2431
MM1.S_B_Lymphocyte_Blood | POLR2A | ID:33201	0.9936	0.5751
MCF-7_Epithelium_Breast | ESR1 | ID:33216	0.9855	0.4683
ReN-VM_Neural_Stem_Cell | SOX2 | ID:33217	0.9714	0.1978
ReN-VM_Neural_Stem_Cell | SOX2 | ID:33219	0.9619	0.308
MCF-7_Epithelium_Breast | NR5A2 | ID:33220	0.976	0.0787
MCF-7_Epithelium_Breast | ESR1 | ID:33221	0.9878	0.4258
MCF-7_Epithelium_Breast | ESR1 | ID:33223	0.9871	0.4281
MCF-7_Epithelium_Breast | ESR1 | ID:33224	0.9865	0.4391
Sigmoid_Colon | H3K27ac | ID:33225	0.9801	0.5128
Epithelium_Small_Intestine | H3K27ac | ID:33227	0.996	0.4096
Right_Atrium | H3K4me1 | ID:33229	0.9786	0.1873
Proerythroblast_Bone_Marrow | H3K4me2 | ID:33274	NA	NA
Proerythroblast_Fetal_Liver | H3K4me1 | ID:33275	0.906	0.002
Proerythroblast_Bone_Marrow | NFE2 | ID:33278	0.9644	0.0359
Proerythroblast_Bone_Marrow | H3K27ac | ID:33279	0.9917	0.6332
Proerythroblast_Fetal_Liver | H3K4me2 | ID:33281	0.988	0.2524
Proerythroblast_Fetal_Liver | TAL1 | ID:33284	0.9928	0.2301
Proerythroblast_Bone_Marrow | H3K36me3 | ID:33287	0.9299	0.0002
Proerythroblast_Bone_Marrow | H3K9ac | ID:33289	0.9945	0.6705
Proerythroblast_Fetal_Liver | H3K9me3 | ID:33290	0.9595	0.0023
Proerythroblast_Bone_Marrow | TAL1 | ID:33293	0.9899	0.2137
Proerythroblast_Bone_Marrow | H3K4me3 | ID:33295	0.9957	0.7804
Proerythroblast_Fetal_Liver | H3K27ac | ID:33296	0.9953	0.4028
Proerythroblast_Bone_Marrow | CTCF | ID:33297	0.9584	0.012
Proerythroblast_Fetal_Liver | H3K4me3 | ID:33298	0.9976	0.757
Proerythroblast_Bone_Marrow | H3K9me3 | ID:33300	0.8907	0.0073
Proerythroblast_Fetal_Liver | H3K9ac | ID:33301	0.9941	0.5882
Pancreatic_Islet | H3K4me3 | ID:33311	0.9967	0.6959
Pancreatic_Islet | H3K4me3 | ID:33316	0.9983	0.8474
Pancreatic_Islet | H3K4me3 | ID:33320	0.9982	0.6835
Pancreatic_Islet | H3K4me3 | ID:33322	0.9929	0.2433
Neuroectoderm | H3K27ac | ID:3333	0.9781	0.3075
Pancreatic_Islet | H3K4me3 | ID:33332	0.9958	0.7658
Exocrine_Pancreatic_Islet | H3K4me3 | ID:33333	0.9965	0.6853
Pancreatic_Islet | H3K4me3 | ID:33337	0.9964	0.7666
Exocrine_Pancreatic_Islet | H3K4me3 | ID:33339	0.9953	0.6901
Pancreatic_Islet | H3K4me3 | ID:33340	0.9975	0.4261
Pancreatic_Islet | H3K4me3 | ID:33341	0.9965	0.752
Brain | H3K27me3 | ID:33344	0.988	0.2865
Brain | H3K36me3 | ID:33346	0.9701	0.0505
Fibroblast_Foreskin | H3K4me3 | ID:33352	0.9925	0.7601
Fibroblast_Foreskin | H3K36me3 | ID:33354	0.9523	0.2601
Fibroblast_Foreskin | H3K9me3 | ID:33355	0.9395	0.2962
Fibroblast_Foreskin | H3K4me1 | ID:33356	0.9552	0.4005
Fibroblast_Foreskin | H3K36me3 | ID:33358	0.94	0.2588
Fibroblast_Foreskin | H3K27me3 | ID:33359	0.9449	0.2715
Fibroblast_Foreskin | H3K27me3 | ID:33363	0.9472	0.2718
Fibroblast_Foreskin | H3K9me3 | ID:33365	0.9414	0.2685
Stromal_Cell_Adipose | H3K27ac | ID:3338	0.9798	0.4253
Stromal_Cell_Adipose | H3K27ac | ID:3339	0.9744	0.3584
Stromal_Cell_Adipose | H3K27ac | ID:3340	0.9861	0.3141
Stromal_Cell_Adipose | H3K27ac | ID:3341	0.9818	0.3943
Hematopoietic_Stem_Cell_Blood | EP300 | ID:33429	0.9956	0.1344
T_Lymphocyte_Blood | SMARCA4 | ID:33430	0.9992	0.3475
B_Lymphocyte_Blood | H3K4me3 | ID:33432	0.9902	0.4953
B_Lymphocyte_Blood | SMARCA4 | ID:33434	0.9957	0.4057
B_Lymphocyte_Blood | H2A | ID:33435	0.9822	0.3655
Blood | EP300 | ID:33436	0.9912	0.2249
Blood | SMARCA4 | ID:33437	0.9924	0.3116
B_Lymphocyte_Blood | H3K4me1 | ID:33438	0.9727	0.1883
B_Lymphocyte_Blood | POLR2A | ID:33439	0.9948	0.5731
Hematopoietic_Stem_Cell_Blood | SMARCA4 | ID:33440	0.9941	0.3676
P493-6_B_cell_lymphoma | CDK9 | ID:33445	0.9693	0.0989
P493-6_B_cell_lymphoma | CDK9 | ID:33446	0.9846	0.2162
P493-6_B_cell_lymphoma | CDK9 | ID:33447	0.9703	0.0842
Hematopoietic_Cell | H3K9ac, H3K14ac | ID:33448	0.9982	0.4516
U937_Pleura | H3K9ac, H3K14ac | ID:33449	0.9889	0.597
U937_Pleura | H4K5ac, H4K8ac, H4K12ac, H4K16ac | ID:33452	0.9892	0.5221
U937_Pleura | H3K9ac, H3K14ac | ID:33453	0.9914	0.6363
U937_Pleura | H4K5ac, H4K8ac, H4K12ac, H4K16ac | ID:33456	0.9902	0.5346
Hematopoietic_Cell | ERG | ID:33458	0.996	0.7008
Hematopoietic_Cell | ERG | ID:33459	0.999	0.8395
Hematopoietic_Cell | H3K9ac, H3K14ac | ID:33460	0.9973	0.7123
T47D_Epithelium_Mammary_Gland | ELF5 | ID:33467	0.9789	0.0973
Raji_B_Lymphocyte_Blood | POLR2A | ID:33471	0.972	0.3282
Endothelial_Cell_Umbilical_Vein | H3K27ac | ID:33473	0.9712	0.4358
Raji_B_Lymphocyte_Blood | POLR2A | ID:33478	0.6101	0.0028
Endothelial_Cell_Umbilical_Vein | H3K27ac | ID:33479	0.9695	0.4158
Raji_B_Lymphocyte_Blood | POLR2A | ID:33480	0.7342	0.0399
MCF-7_Epithelium_Breast | POLR2A | ID:33482	0.9832	0.2435
BT-474_Epithelium_Mammary_Gland | ESR1 | ID:33484	0.9877	0.4263
Epithelium_Mammary_Gland | ESR1 | ID:33487	0.9804	0.4458
MCF-7_Epithelium_Breast | FOXA1 | ID:33489	0.9829	0.481
Epithelium_Mammary_Gland | ESR1 | ID:33490	0.9946	0.314
MCF-7_Epithelium_Breast | ESR1 | ID:33491	0.9857	0.4562
Epithelium_Mammary_Gland | ESR1 | ID:33494	0.976	0.4464
TAM_R_Epithelium_Mammary_Gland | ESR1 | ID:33495	0.9868	0.4685
MCF-7_Epithelium_Breast | FOXA1 | ID:33496	0.9845	0.4747
MCF-7_Epithelium_Breast | ESR1 | ID:33504	0.9867	0.4402
Epithelium_Mammary_Gland | ESR1 | ID:33506	0.9776	0.4189
Epithelium_Mammary_Gland | ESR1 | ID:33507	0.9914	0.2662
T47D_Epithelium_Mammary_Gland | ESR1 | ID:33508	0.9753	0.2976
TAM_R_Epithelium_Mammary_Gland | ESR1 | ID:33509	0.9872	0.4472
MCF-7_Epithelium_Breast | FOXA1 | ID:33510	0.9836	0.4526
BT-474_Epithelium_Mammary_Gland | ESR1 | ID:33512	0.9871	0.4178
T47D_Epithelium_Mammary_Gland | ESR1 | ID:33513	0.9816	0.3298
MCF-7_Epithelium_Breast | FOXA1 | ID:33518	0.9786	0.4796
Epithelium_Mammary_Gland | ESR1 | ID:33519	0.9809	0.1594
MCF-7_Epithelium_Breast | ESR1 | ID:33520	0.9837	0.4688
MCF-7_Epithelium_Breast | ESR1 | ID:33525	0.9838	0.4683
MCF-7_Epithelium_Breast | ESR1 | ID:33526	0.984	0.4619
Monocyte | H3K4me3 | ID:33531	0.9814	0.2223
Monocyte | H3K4me3 | ID:33535	0.9871	0.584
Monocyte | H3K4me3 | ID:33537	0.9925	0.5718
Monocyte | H3K4me3 | ID:33538	0.9943	0.6194
Proerythroblast_Bone_Marrow | IRF2 | ID:33542	0.9739	0.3299
Proerythroblast_Fetal_Liver | GATA1 | ID:33543	0.991	0.3729
Proerythroblast_Bone_Marrow | GATA1 | ID:33545	0.9625	0.4487
Proerythroblast_Fetal_Liver | POLR2A | ID:33546	0.9788	0.5657
Proerythroblast_Bone_Marrow | POLR2A | ID:33549	0.9796	0.5167
Monocyte_Blood | CTCF | ID:33556	0.9964	0.5462
Macrophage | CTCF | ID:33561	0.9949	0.6135
T47D_Epithelium_Mammary_Gland | PR | ID:33566	0.9917	0.2217
T47D_Epithelium_Mammary_Gland | PR | ID:33567	0.9817	0.2668
AB32_Epithelium_Mammary_Gland | PR | ID:33569	0.9868	0.3758
T47D_Epithelium_Mammary_Gland | PR | ID:33570	0.9926	0.1931
AB32_Epithelium_Mammary_Gland | PR | ID:33571	0.9856	0.3667
NHEK_Keratinocyte_Skin | FAIRE | ID:33594	0.988	0.2267
GM12878_B_Lymphocyte_Blood | FAIRE | ID:33595	0.9858	0.1443
HepG2_Epithelium_Liver | DNase | ID:33596	0.9938	0.6296
K562_Erythroblast_Bone_Marrow | FAIRE | ID:33597	0.9907	0.376
Epithelium_Cervix | FAIRE | ID:33599	0.988	0.3069
GM12878_B_Lymphocyte_Blood | FAIRE | ID:33600	0.9908	0.1571
H1_Embryonic_Stem_Cell_Embryo | FAIRE | ID:33601	0.9878	0.2409
HepG2_Epithelium_Liver | FAIRE | ID:33602	0.99	0.2834
HepG2_Epithelium_Liver | DNase | ID:33603	0.996	0.6695
HepG2_Epithelium_Liver | FAIRE | ID:33605	0.9918	0.3136
Epithelium_Cervix | FAIRE | ID:33606	0.9913	0.3352
GM12878_B_Lymphocyte_Blood | FAIRE | ID:33607	0.9892	0.0664
K562_Erythroblast_Bone_Marrow | FAIRE | ID:33608	0.9924	0.3832
HepG2_Epithelium_Liver | FAIRE | ID:33609	0.9895	0.2443
Endothelial_Cell_Umbilical_Vein | FAIRE | ID:33610	0.9921	0.4197
Endothelial_Cell_Umbilical_Vein | FAIRE | ID:33611	0.9933	0.3397
HepG2_Epithelium_Liver | DNase | ID:33612	0.9967	0.6548
Th1 | TBX21 | ID:33678	0.9738	0.297
Th1 | GATA3 | ID:33679	0.9866	0.3351
Th2 | GATA3 | ID:33680	0.9888	0.2633
BJ_Fibroblast_Skin | SOX2 | ID:33707	0.9489	0.211
BJ_Fibroblast_Skin | POU5F1 | ID:33713	0.9413	0.1696
BJ_Fibroblast_Skin | KLF4 | ID:33718	0.9521	0.2129
BJ_Fibroblast_Skin | MYC | ID:33720	0.9764	0.3419
Epithelium_Liver | H3K4me1 | ID:33726	0.9727	0.0737
LNCaP_Epithelium_Prostate | POLR2A | ID:33733	0.9852	0.5171
MCF-7_Epithelium_Breast | EP300 | ID:33736	0.9907	0.1385
Epithelium_Liver | H3K36me3 | ID:33740	0.9295	0.0138
MCF-7_Epithelium_Breast | H3K122ac | ID:33745	0.9724	0.2825
Adrenal_Gland | H3K4me1 | ID:33747	0.966	0.0056
Thymus | H3K4me1 | ID:33757	0.9765	0.069
LNCaP_Epithelium_Prostate | POLR2A | ID:33760	0.9932	0.5731
LNCaP_Epithelium_Prostate | POLR2A | ID:33764	0.9841	0.4925
MCF-7_Epithelium_Breast | H2AZ | ID:33767	0.9706	0.135
Epithelium_Lung | H3K36me3 | ID:33772	0.9574	0.1031
MCF-7_Epithelium_Breast | H3K27ac | ID:33781	0.9784	0.1999
MCF-7_Epithelium_Breast | H2AZK4ac, H2AZK7ac, H2AZK11ac | ID:33785	0.9845	0.3672
LNCaP_Epithelium_Prostate | POLR2A | ID:33788	0.9836	0.426
Epithelium_Lung | H3K4me1 | ID:33791	0.9624	0.0595
LNCaP_Epithelium_Prostate | POLR2A | ID:33799	0.9926	0.483
LNCaP_Epithelium_Prostate | POLR2A | ID:33802	0.9896	0.5418
H295R_Epithelium_Adrenal_Gland | SF1 | ID:33851	0.8911	0.0058
H295R_Epithelium_Adrenal_Gland | SF1 | ID:33852	0.9525	0.0227
K562_Erythroblast_Bone_Marrow | POLR2A | ID:33859	0.9898	0.5989
NB4_Promyelocytic_cell_Blood | POLR2A | ID:33862	0.9977	0.6038
NCCIT_Embryo | POU5F1 | ID:33864	0.9863	0.2647
NCCIT_Embryo | SMARCB1 | ID:33865	0.9653	0.1117
NCCIT_Embryo | POU5F1 | ID:33866	0.9869	0.1034
T_Lymphocyte_Blood | H3K4me3 | ID:33868	0.9959	0.729
CD4_Cell | H3K4me3 | ID:33869	0.7852	0.0373
Neuroectoderm | H3K27me3 | ID:3387	0.9621	0.3741
Plasma_Cell | H3K27ac | ID:33870	0.9792	0.2793
T_Lymphocyte_Blood | H3K27me3 | ID:33871	0.7326	0.0118
T_Lymphocyte_Blood | H3K4me3 | ID:33872	0.9933	0.6925
Plasma_Cell | POLR2A | ID:33873	0.993	0.5546
Plasma_Cell | MED1 | ID:33874	0.9961	0.0834
Plasma_Cell | MED1 | ID:33875	0.9851	0.4865
T_Lymphocyte_Blood | H3K4me3 | ID:33876	0.6584	0.0159
T_Lymphocyte_Blood | H3K4me3 | ID:33881	0.9962	0.717
T_Lymphocyte_Blood | H3K27me3 | ID:33885	0.6951	0.0037
T_Lymphocyte_Blood | H3K4me3 | ID:33886	0.9923	0.6561
Plasma_Cell | CDK9 | ID:33888	0.9918	0.5178
T_Lymphocyte_Blood | H3K4me3 | ID:33889	0.8831	0.2695
T_Lymphocyte_Blood | H3K4me3 | ID:33892	0.7438	0.081
T_Lymphocyte_Blood | H3K4me3 | ID:33893	0.9134	0.1975
Plasma_Cell | MYC | ID:33895	0.9974	0.181
T_Lymphocyte_Blood | H3K27me3 | ID:33896	0.6411	0.0046
T_Lymphocyte_Blood | H3K4me3 | ID:33898	0.8432	0.3758
T_Lymphocyte_Blood | H3K27me3 | ID:33899	0.7018	0.0127
CD4_Cell | H3K27me3 | ID:33903	0.7827	0.0049
Plasma_Cell | BRD4 | ID:33904	0.99	0.4181
Plasma_Cell | H3K4me3 | ID:33906	0.9905	0.6404
CD4_Cell | H3K4me3 | ID:33907	0.9384	0.1712
CD4_Cell | H3K27me3 | ID:33910	0.6893	0.0123
T_Lymphocyte_Blood | H3K4me3 | ID:33911	0.9949	0.7181
NHEK_Keratinocyte_Skin | GRHL3 | ID:33916	0.9858	0.4627
NHEK_Keratinocyte_Skin | WDR5 | ID:33917	0.9846	0.5719
LNCaP_Epithelium_Prostate | FOXA1 | ID:33918	0.9902	0.4764
LNCaP_Epithelium_Prostate | FOXA1 | ID:33919	0.9978	0.1865
LNCaP_Epithelium_Prostate | AR | ID:33920	0.9928	0.3121
LNCaP_Epithelium_Prostate | AR | ID:33921	0.9948	0.3023
MM1.S_B_Lymphocyte_Blood | POLR2A | ID:33931	0.9945	0.5717
MM1.S_B_Lymphocyte_Blood | BRD4 | ID:33932	0.9837	0.4869
MM1.S_B_Lymphocyte_Blood | CTCF | ID:33934	0.9968	0.7721
MM1.S_B_Lymphocyte_Blood | POLR2A | ID:33936	0.9951	0.6434
IMS13q_Lymphoblast | CENPA | ID:33947	0.919	0.0044
HEK293T_Epithelium_Embryonic_Kidney | TET3 | ID:33988	0.9861	0.1822
Stromal_Cell_Adipose | H3K27me3 | ID:3399	0.976	0.1121
IMR90_Fibroblast_Lung | H3 | ID:33990	0.9086	0.0329
HEK293T_Epithelium_Embryonic_Kidney | H3K4me3 | ID:33991	0.998	0.8337
HEK293T_Epithelium_Embryonic_Kidney | TET2 | ID:33992	0.9837	0.2099
IMR90_Fibroblast_Lung | H3K4me3 | ID:33993	0.9965	0.7557
HEK293T_Epithelium_Embryonic_Kidney | H3K4me3 | ID:33996	0.9857	0.6252
IMR90_Fibroblast_Lung | H3K27me3 | ID:33998	0.9413	0.0692
HEK293T_Epithelium_Embryonic_Kidney | H3K4me3 | ID:33999	0.9974	0.8352
IMR90_Fibroblast_Lung | H3K4me3 | ID:34000	0.9832	0.5597
HEK293T_Epithelium_Embryonic_Kidney | OGT | ID:34001	0.9709	0.1437
BG03_Embryonic_Stem_Cell_Embryo | SMC1A | ID:34008	0.9974	0.5397
Stromal_Cell_Adipose | H3K27me3 | ID:3401	0.9831	0.1496
BG03_Embryonic_Stem_Cell_Embryo | SMC3 | ID:34011	0.9983	0.6826
BG03_Embryonic_Stem_Cell_Embryo | SMAD3 | ID:34012	0.9872	0.1465
BG03_Embryonic_Stem_Cell_Embryo | POLR2A | ID:34013	0.9899	0.6206
WM853.2_Melanoma_Cell | SETDB1 | ID:34015	0.9772	0.0653
BG03_Embryonic_Stem_Cell_Embryo | SMAD3 | ID:34016	0.9897	0.1648
BG03_Embryonic_Stem_Cell_Embryo | SMAD3 | ID:34017	0.9924	0.2018
Blood | H3K79me2 | ID:34030	0.9957	0.2766
Bone | H3K79me2 | ID:34032	0.9926	0.3316
HL-60_Promyeloblast_Blood | H3K79me2 | ID:34034	0.9822	0.4107
BG03_Embryonic_Stem_Cell_Embryo | POLR2A | ID:34073	0.9915	0.7045
Epithelium_Colon | CDK8 | ID:34074	0.9797	0.572
Epithelium_Colon | CDK8 | ID:34078	0.988	0.6416
BG03_Embryonic_Stem_Cell_Embryo | POLR2A | ID:34079	0.9988	0.6187
Epithelium_Colon | CDK8 | ID:34081	0.9906	0.6134
HUES64_Embryonic_Stem_Cell_Embryo | NANOG | ID:34089	0.987	0.3405
HUES64_Embryonic_Stem_Cell_Embryo | SOX2 | ID:34092	0.9966	0.2027
HUES64_Embryonic_Stem_Cell_Embryo | POU5F1 | ID:34100	0.9862	0.3497
HUES64_Embryonic_Stem_Cell_Embryo | NANOG | ID:34102	0.9883	0.3495
HUES64_Embryonic_Stem_Cell_Embryo | SOX2 | ID:34118	0.9932	0.1855
T_Lymphocyte_Blood | H3K27me3 | ID:3416	0.9359	0.0141
MCF-10A_Epithelium_Breast | STAT3 | ID:34236	0.9847	0.4748
Jurkat_E6-1_T_Lymphocyte_Blood | H3K27me3 | ID:34269	0.9723	0.0531
Epithelium_Alveoli | H3K9ac, H3K14ac | ID:34284	0.9959	0.7687
IMR90_Fibroblast_Lung | H3K18ac | ID:34287	0.9868	0.1451
Melanocyte_Foreskin | H3K4me1 | ID:34297	0.9487	0.3264
Keratinocyte_Foreskin | H3K9me3 | ID:34299	0.8869	0.2329
Melanocyte_Foreskin | H3K27ac | ID:34304	0.978	0.5398
Keratinocyte_Foreskin | H3K27me3 | ID:34305	0.919	0.3285
Melanocyte_Foreskin | H3K9me3 | ID:34306	0.8997	0.1804
Keratinocyte_Foreskin | H3K4me3 | ID:34307	0.9927	0.7848
Melanocyte_Foreskin | H3K36me3 | ID:34308	0.9348	0.2082
Haematopoietic_Progenitor_Cell_Blood | H3K27me3 | ID:3431	0.9843	0.0492
Melanocyte_Foreskin | H3K4me3 | ID:34310	0.9948	0.8276
Keratinocyte_Foreskin | H3K36me3 | ID:34312	0.9206	0.3055
Keratinocyte_Foreskin | H3K4me1 | ID:34313	0.9601	0.4615
Melanocyte_Foreskin | H3K27me3 | ID:34314	0.9304	0.3217
Keratinocyte_Foreskin | H3K27ac | ID:34315	0.976	0.5381
HEK293T_Epithelium_Embryonic_Kidney | MYC | ID:34317	0.961	0.2478
HEK293T_Epithelium_Embryonic_Kidney | MYC | ID:34318	0.9922	0.7207
LNCaP_Epithelium_Prostate | H3K27me3 | ID:34325	0.887	0.2021
LNCaP-abl_Epithelium_Prostate | EZH2 | ID:34326	0.9861	0.2427
LNCaP-abl_Epithelium_Prostate | H3K4me2 | ID:34327	0.9685	0.4245
LNCaP-abl_Epithelium_Prostate | H3K27me3 | ID:34328	0.9012	0.204
LNCaP_Epithelium_Prostate | EZH2 | ID:34329	0.9499	0.0206
LNCaP-abl_Epithelium_Prostate | AR | ID:34330	0.9559	0.2222
LNCaP-abl_Epithelium_Prostate | H3K4me3 | ID:34331	0.9948	0.6943
LNCaP-abl_Epithelium_Prostate | POLR2A | ID:34332	0.986	0.6275
LNCaP_Epithelium_Prostate | SUZ12 | ID:34333	0.9682	0.0878
Cingulate_Gyrus | H3K27ac | ID:34337	0.981	0.3654
Cingulate_Gyrus | H3K4me1 | ID:34338	0.9669	0.21
Mid_Frontal_Lobe | H3K4me3 | ID:34339	0.9966	0.8054
Mid_Frontal_Lobe | H3K27ac | ID:34340	0.9904	0.4406
Cingulate_Gyrus | H3K4me3 | ID:34341	0.9941	0.7563
Mid_Frontal_Lobe | H3K4me1 | ID:34342	0.9819	0.1361
Cingulate_Gyrus | H3K36me3 | ID:34344	0.9575	0.1097
DL23_Epithelium_Colon | POLR2A | ID:34346	0.9707	0.11
DLD-1_Epithelium_Colon | POLR2A | ID:34347	0.968	0.1001
DLD-1_Epithelium_Colon | POLR2A | ID:34348	0.9752	0.1246
DLD-1_Epithelium_Colon | POLR2A | ID:34349	0.978	0.0509
DL23_Epithelium_Colon | FOXO3 | ID:34350	0.9846	0.145
DL23_Epithelium_Colon | POLR2A | ID:34351	0.9724	0.1424
DL23_Epithelium_Colon | POLR2A | ID:34352	0.9731	0.1413
HeLa_Epithelium_Cervix | SUMO1 | ID:34353	0.9935	0.3222
HeLa_Epithelium_Cervix | SUMO1 | ID:34354	0.9754	0.3878
HeLa_Epithelium_Cervix | SUMO1 | ID:34355	0.9792	0.5052
HeLa_Epithelium_Cervix | SUMO1 | ID:34356	0.9858	0.2948
HeLa_Epithelium_Cervix | SUMO1 | ID:34357	0.9863	0.5805
HeLa_Epithelium_Cervix | SUMO1 | ID:34361	0.9836	0.4024
HeLa_Epithelium_Cervix | SUMO1 | ID:34364	0.9915	0.4457
HeLa_Epithelium_Cervix | SUMO1 | ID:34365	0.9829	0.2464
HeLa_Epithelium_Cervix | SUMO1 | ID:34366	0.9026	0.0025
HeLa_Epithelium_Cervix | SUMO1 | ID:34368	0.9915	0.5384
HeLa_Epithelium_Cervix | SUMO1 | ID:34369	0.9829	0.504
HeLa_Epithelium_Cervix | SUMO1 | ID:34370	0.9894	0.4918
HeLa_Epithelium_Cervix | SUMO1 | ID:34371	0.9877	0.5333
HeLa_Epithelium_Cervix | SUMO1 | ID:34373	0.9894	0.5773
HeLa_Epithelium_Cervix | SUMO1 | ID:34374	0.9065	0.0032
Skeletal_Muscle | H3K27me3 | ID:3438	0.9752	0.1126
CD36_Cell | SMARCA4 | ID:34389	0.9817	0.7302
Skeletal_Muscle | H3K27me3 | ID:3439	0.9753	0.1169
CD36_Cell | SMARCA4 | ID:34390	0.9843	0.7346
IMR90_Fibroblast_Lung | MECP2 | ID:34392	0.9923	0.5079
IMR90_Fibroblast_Lung | MECP2 | ID:34394	0.995	0.3087
IMR90_Fibroblast_Lung | MECP2 | ID:34396	0.9942	0.5061
HCT-116_Colon | POLR2A | ID:34398	0.9691	0.4092
HCT-116_Colon | MECP2 | ID:34399	0.9842	0.4189
Rectal_Mucosa | H3K27me3 | ID:3440	0.9758	0.0877
HCT-116_Colon | MECP2 | ID:34400	0.878	0.0298
Epithelium_Colon | H3K27me3 | ID:3441	0.9956	0.1197
HGFDFN168_Fibroblast_Forearm_Skin_Biopsy | LMNA | ID:34444	0.9877	0.1063
Fetal_Stomach | H3K27me3 | ID:3446	0.968	0.0471
Namalwa_B_Lymphocyte | PAX5 | ID:34466	0.9779	0.232
L428-PAX5_B_Lymphocyte | PAX5 | ID:34467	0.9723	0.1487
Duodenum_Mucosa | H3K27me3 | ID:3447	0.9616	0.0813
L428-PAX5_B_Lymphocyte | PAX5 | ID:34472	0.9671	0.1444
Raji_B_Lymphocyte_Blood | PAX5 | ID:34473	0.9779	0.1881
Raji_B_Lymphocyte_Blood | PAX5 | ID:34475	0.9843	0.1485
Namalwa_B_Lymphocyte | PAX5 | ID:34476	0.9798	0.1522
Mesenchymal_Stem_Cell_Bone_Marrow | H3K27me3 | ID:3448	0.9351	0.098
Epithelium_Heart | H3K27me3 | ID:3449	0.9847	0.1521
Haematopoietic_Progenitor_Cell_Blood | H3K27me3 | ID:3451	0.983	0.1883
Epithelium_Kidney | H3K27me3 | ID:3452	0.9881	0.1697
Brain | H3K27me3 | ID:3454	0.9835	0.108
Epithelium_Lung | H3K27me3 | ID:3455	0.989	0.1709
Keratinocyte_Foreskin | TP63 | ID:34559	0.9961	0.2393
Keratinocyte_Foreskin | TP63 | ID:34560	0.9927	0.375
Macrophage | EGR2 | ID:34563	0.973	0.0646
Macrophage | CEBPB | ID:34564	0.9911	0.4208
Macrophage | SPI1 | ID:34565	0.9886	0.4602
Macrophage | H3K27ac | ID:34566	0.9801	0.3738
Macrophage | EGR2 | ID:34567	0.9766	0.1038
SEM_Pre-B_Lymphocyte | RUNX1 | ID:34568	0.9816	0.5033
Cord_blood | H3K27me3 | ID:3463	0.9829	0.2188
IMR90_Fibroblast_Lung | H3K4me3 | ID:34645	0.9669	0.255
IMR90_Fibroblast_Lung | H3K4me3 | ID:34646	0.9741	0.23
IMR90_Fibroblast_Lung | H3K4me3 | ID:34647	0.9377	0.22
IMR90_Fibroblast_Lung | H3K4me3 | ID:34648	0.9697	0.3164
IMR90_Fibroblast_Lung | H3K4me3 | ID:34649	0.9578	0.1926
IMR90_Fibroblast_Lung | H3K4me3 | ID:34650	0.9665	0.0874
IMR90_Fibroblast_Lung | H3K4me3 | ID:34651	0.9683	0.114
IMR90_Fibroblast_Lung | H3K4me3 | ID:34652	0.9687	0.2903
IMR90_Fibroblast_Lung | H3K4me3 | ID:34653	0.974	0.2319
IMR90_Fibroblast_Lung | H3K4me3 | ID:34654	0.9719	0.2884
IMR90_Fibroblast_Lung | H3K4me3 | ID:34655	0.9606	0.0355
IMR90_Fibroblast_Lung | H3K4me3 | ID:34656	0.9867	0.0527
IMR90_Fibroblast_Lung | H3K4me3 | ID:34657	0.9465	0.2352
IMR90_Fibroblast_Lung | H3K4me3 | ID:34658	0.9663	0.1769
IMR90_Fibroblast_Lung | H3K4me3 | ID:34660	0.9511	0.3147
IMR90_Fibroblast_Lung | H3K4me3 | ID:34663	0.9737	0.1513
IMR90_Fibroblast_Lung | H3K4me3 | ID:34664	0.9613	0.1445
IMR90_Fibroblast_Lung | H3K4me3 | ID:34665	0.9796	0.2353
IMR90_Fibroblast_Lung | H3K4me3 | ID:34666	0.9731	0.2742
IMR90_Fibroblast_Lung | H3K4me3 | ID:34667	0.96	0.0709
IMR90_Fibroblast_Lung | H3K4me3 | ID:34669	0.9505	0.1687
IMR90_Fibroblast_Lung | H3K4me3 | ID:34670	0.9531	0.3199
IMR90_Fibroblast_Lung | H3K4me3 | ID:34671	0.9613	0.1804
IMR90_Fibroblast_Lung | H3K4me3 | ID:34672	0.9734	0.1251
IMR90_Fibroblast_Lung | H3K4me3 | ID:34673	0.9746	0.1031
C4-12 | CHRM2 | ID:34675	0.9916	0.1693
Monocyte | SPI1 | ID:34929	0.9898	0.4799
Monocyte | H3K4me1 | ID:34930	0.9772	0.2312
Macrophage | H3K4me1 | ID:34933	0.9722	0.0907
Monocyte | H2AZ | ID:34934	0.9838	0.6221
Monocyte | H3K27ac | ID:34935	0.9914	0.4565
Macrophage | H2AZ | ID:34936	0.9754	0.5562
Fibroblast | H2AX | ID:34937	0.9882	0.1753
RS4_B_Lymphocyte | KMT2A | ID:34962	0.9923	0.3478
RS4_B_Lymphocyte | H3K4me3 | ID:34963	0.9956	0.5167
RS4_B_Lymphocyte | H3K79me2 | ID:34965	0.9848	0.313
RS4_B_Lymphocyte | AFF1 | ID:34966	0.974	0.301
IMR90_Fibroblast_Lung | LMNB1 | ID:34982	0.8893	0.0228
IMR90_Fibroblast_Lung | LMNB1 | ID:34989	0.9057	0.0238
MCF-7_Epithelium_Breast | FOXM1 | ID:34995	0.9909	0.2202
MDA-MB-231_Epithelium_Breast | FOXM1 | ID:34997	0.9931	0.5357
MDA-MB-231_Epithelium_Breast | FOXM1 | ID:34999	0.9947	0.4089
MCF-7_Epithelium_Breast | FOXM1 | ID:35002	0.9932	0.2585
MDA-MB-231_Epithelium_Breast | FOXM1 | ID:35011	0.9944	0.3509
Proerythroblast_Blood | H3K36me3 | ID:3503	0.9383	0.0954
Haematopoietic_Progenitor_Cell_Bone_Marrow | H3K36me3 | ID:3504	0.929	0.0853
MCF-7_Epithelium_Breast | SPDEF | ID:35041	0.9697	0.0817
MCF-7_Epithelium_Breast | ESR1 | ID:35044	0.9864	0.3614
MCF-7_Epithelium_Breast | ESR1 | ID:35046	0.9835	0.3972
MCF-7_Epithelium_Breast | ESR1 | ID:35051	0.9843	0.377
MCF-7_Epithelium_Breast | SPDEF | ID:35052	0.9803	0.0554
Epithelium | HSF1 | ID:35064	0.9236	0.0037
B_Lymphocyte | BCL6 | ID:35085	0.9797	0.4953
OCI-Ly1_B_cell_lymphoma_Bone_Marrow | H3K27ac | ID:35086	0.9622	0.4847
B_Lymphocyte | BCOR | ID:35087	0.9903	0.5228
OCI-Ly1_B_cell_lymphoma_Bone_Marrow | EP300 | ID:35089	0.9872	0.4041
OCI-Ly1_B_cell_lymphoma_Bone_Marrow | NCOR1 | ID:35091	0.9748	0.1655
OCI-Ly1_B_cell_lymphoma_Bone_Marrow | H3K27ac | ID:35092	0.9631	0.4974
B_Lymphocyte | NCOR2 | ID:35093	0.9707	0.3317
CD14_cell | H2AZ | ID:35096	0.9813	0.5284
CD14_cell | H2AZ | ID:35099	0.9801	0.5654
CD14_cell | H2AZ | ID:35100	0.9827	0.5551
CD14_cell | H2AZ | ID:35102	0.984	0.5743
CD14_cell | H2AZ | ID:35104	0.9782	0.5253
NCCIT_Embryo | POLR2A | ID:35106	0.9907	0.5717
Haematopoietic_Progenitor_Cell_Cord_blood | H3K36me3 | ID:3516	0.956	0.1287
Spleen | H3K4me1 | ID:35174	0.9809	0.1806
Left_Ventricle | H3K36me3 | ID:35175	0.9577	0.2206
Adrenal_Gland | H3K9me3 | ID:35177	0.978	0.1958
Pancreas | H3K4me1 | ID:35178	0.9725	0.3018
Esophagus | H3K9me3 | ID:35179	0.9639	0.3365
Spleen | H3K4me3 | ID:35180	0.9971	0.7619
Epithelium_Lung | H3K4me1 | ID:35181	0.981	0.1941
Stomach | H3K4me3 | ID:35182	0.9973	0.8087
Sigmoid_Colon | H3K27ac | ID:35183	0.986	0.5795
Stomach | H3K36me3 | ID:35184	0.9656	0.2589
Esophagus | H3K36me3 | ID:35185	0.9661	0.1813
Right_Atrium | H3K27ac | ID:35187	0.9823	0.5281
Right_Atrium | H3K9me3 | ID:35188	0.9706	0.0326
Left_Ventricle | H3K27me3 | ID:35189	0.9542	0.1035
Spleen | H3K36me3 | ID:35190	0.9678	0.2639
Pancreas | H3K4me3 | ID:35191	0.997	0.8306
Sigmoid_Colon | H3K27me3 | ID:35192	0.9792	0.1858
Aorta | H3K27me3 | ID:35193	0.9639	0.1486
Esophagus | H3K4me1 | ID:35194	0.9818	0.1966
Spleen | H3K9me3 | ID:35195	0.9579	0.2631
Stomach | H3K9me3 | ID:35196	0.9731	0.1638
Esophagus | H3K4me3 | ID:35197	0.9974	0.8399
Left_Ventricle | H3K4me1 | ID:35198	0.9718	0.3822
Psoas_Muscle | H3K27ac | ID:35199	0.9924	0.5882
Stomach | H3K27ac | ID:35200	0.994	0.589
Left_Ventricle | H3K4me3 | ID:35202	0.9965	0.8153
Stomach | H3K4me1 | ID:35203	0.9803	0.1745
Aorta | H3K36me3 | ID:35204	0.9509	0.202
Pancreas | H3K36me3 | ID:35205	0.9573	0.2131
Pancreas | H3K9me3 | ID:35206	0.9653	0.3648
MCF-7_Epithelium_Breast | POLR2A | ID:35214	0.9895	0.7141
MCF-7_Epithelium_Breast | POLR2A | ID:35215	0.9897	0.6887
M0-91_Leukemia_Cell | HSF1 | ID:35216	0.99	0.0391
M0-91_Leukemia_Cell | HSF1 | ID:35219	0.9731	0.063
M0-91_Leukemia_Cell | HSF1 | ID:35220	0.9893	0.2111
M0-91_Leukemia_Cell | HSF1 | ID:35224	0.9901	0.0322
MCF-7_Epithelium_Breast | POLR2A | ID:35226	0.9918	0.7006
M0-91_Leukemia_Cell | HSF1 | ID:35228	0.9734	0.2767
MCF-7_Epithelium_Breast | HSF1 | ID:35230	0.6665	0.0028
M0-91_Leukemia_Cell | HSF1 | ID:35231	0.993	0.073
MCF-7_Epithelium_Breast | POLR2A | ID:35232	0.9899	0.7108
Epithelium_Lung | H3K36me3 | ID:3524	0.95	0.0751
MCF-10A_Epithelium_Breast | POLR2A | ID:35267	0.9677	0.3027
MCF-10A_Epithelium_Breast | SNAPC1 | ID:35268	0.9844	0.248
H1_Embryonic_Stem_Cell_Embryo | POLR2A | ID:35269	0.9918	0.6251
Skeletal_Muscle | H3K36me3 | ID:3527	0.9738	0.1622
Rectal_Mucosa | H3K36me3 | ID:3528	0.9696	0.1309
HeLa-S3_Epithelium_Cervix | BRDU | ID:35284	0.9927	0.5242
HeLa-S3_Epithelium_Cervix | H3K79me2 | ID:35286	0.9852	0.2787
HeLa-S3_Epithelium_Cervix | BRDU | ID:35287	0.9971	0.383
HeLa-S3_Epithelium_Cervix | BRDU | ID:35289	0.9962	0.5382
Skeletal_Muscle | H3K36me3 | ID:3529	0.9663	0.1616
HeLa-S3_Epithelium_Cervix | BRDU | ID:35290	0.9923	0.2748
HeLa-S3_Epithelium_Cervix | BRDU | ID:35291	0.993	0.4576
HeLa-S3_Epithelium_Cervix | BRDU | ID:35293	0.9866	0.4577
HeLa-S3_Epithelium_Cervix | H3K4me3 | ID:35294	0.9946	0.7462
HeLa-S3_Epithelium_Cervix | BRDU | ID:35295	0.9928	0.3746
HeLa-S3_Epithelium_Cervix | ORC1 | ID:35296	0.9779	0.1506
SKNO-1_Myeloblast_Bone_Marrow | ERG | ID:35298	0.9911	0.5726
Epithelium_Colon | H3K36me3 | ID:3530	0.9789	0.0533
Kasumi-1_Myeloblast_Blood | RUNX1T1 | ID:35300	0.9973	0.2653
Hematopoietic_Cell | ERG | ID:35302	0.9914	0.4426
Hematopoietic_Cell | H3K9ac, H3K14ac | ID:35306	0.9929	0.5803
Kasumi-1_Myeloblast_Blood | TCF12 | ID:35308	0.9923	0.4905
SKNO-1_Myeloblast_Bone_Marrow | FLI1 | ID:35309	0.9922	0.6099
Pancreatic_Islet | FAIRE | ID:35312	0.9797	0.318
Epithelium_Bronchia | GRHL2 | ID:35315	0.9867	0.4977
Epithelium_Bronchia | GRHL2 | ID:35317	0.9881	0.4879
Epithelium_Fetal_Large_Intestine | H3K36me3 | ID:35318	0.9562	0.1054
Epithelium_Fetal_Large_Intestine | H3K9me3 | ID:35319	0.9353	0.2971
Muscle | H3K36me3 | ID:3532	0.9745	0.0949
Epithelium_Fetal_Large_Intestine | H3K27me3 | ID:35321	0.9913	0.3861
Epithelium_Bronchia | GRHL2 | ID:35323	0.9893	0.4633
Fetal_Stomach | H3K36me3 | ID:3533	0.9593	0.1212
Rectal_Mucosa | H3K36me3 | ID:3534	0.9619	0.1552
H1_Embryonic_Stem_Cell_Embryo | H3K27me3 | ID:35354	0.9159	0.0589
Adipocyte_Adipose | H3K36me3 | ID:3537	0.9545	0.2703
NHLF_Fibroblast_Lung | H3K27ac | ID:35378	0.9882	0.3715
Haematopoietic_Progenitor_Cell_Blood | H3K36me3 | ID:3538	0.9444	0.0296
NHLF_Fibroblast_Lung | CTCF | ID:35380	0.9974	0.7564
NHLF_Fibroblast_Lung | H3K4me1 | ID:35382	0.9797	0.0443
NHEK_Keratinocyte_Skin | H3K4me1 | ID:35383	0.9716	0.3101
Myoblast_Skeletal_Muscle | H3K4me2 | ID:35384	0.9798	0.4605
NHEK_Keratinocyte_Skin | H3K9ac | ID:35385	0.9917	0.6247
Endothelial_Cell_Umbilical_Vein | CTCF | ID:35387	0.9973	0.7702
NHEK_Keratinocyte_Skin | CTCF | ID:35392	0.9958	0.7492
K562_Erythroblast_Bone_Marrow | H3K27ac | ID:35394	0.9859	0.3914
Endothelial_Cell_Umbilical_Vein | H3K27me3 | ID:35396	0.9904	0.2767
NHLF_Fibroblast_Lung | H3K9ac | ID:35397	0.9967	0.6894
Endothelial_Cell_Umbilical_Vein | H3K9ac | ID:35398	0.9896	0.4815
Endothelial_Cell_Umbilical_Vein | H3K4me2 | ID:35399	0.9822	0.4652
Adipocyte_Adipose | H3K36me3 | ID:3540	0.9441	0.1569
K562_Erythroblast_Bone_Marrow | H3K27ac | ID:35400	0.9817	0.4311
NHLF_Fibroblast_Lung | H3K4me3 | ID:35402	0.996	0.627
Myoblast_Skeletal_Muscle | H3K4me3 | ID:35403	0.9966	0.7897
Endothelial_Cell_Umbilical_Vein | CTCF | ID:35405	0.9973	0.7921
NHEK_Keratinocyte_Skin | CTCF | ID:35406	0.9964	0.7487
K562_Erythroblast_Bone_Marrow | H3K4me3 | ID:35408	0.9921	0.4336
Duodenum_Mucosa | H3K36me3 | ID:3541	0.9577	0.1977
NHLF_Fibroblast_Lung | H3K4me2 | ID:35410	0.9903	0.1689
K562_Erythroblast_Bone_Marrow | H3K4me2 | ID:35411	0.989	0.6027
NHLF_Fibroblast_Lung | CTCF | ID:35412	0.9948	0.687
Myoblast_Skeletal_Muscle | H3K4me1 | ID:35413	0.9749	0.039
Endothelial_Cell_Umbilical_Vein | H3K27ac | ID:35414	0.9833	0.3679
K562_Erythroblast_Bone_Marrow | CTCF | ID:35416	0.9977	0.7462
K562_Erythroblast_Bone_Marrow | H3K4me1 | ID:35417	0.9702	0.0296
Endothelial_Cell_Umbilical_Vein | H3K4me3 | ID:35419	0.9921	0.6311
Mesenchymal_Stem_Cell_Bone_Marrow | H3K36me3 | ID:3542	0.9378	0.1571
K562_Erythroblast_Bone_Marrow | H3K4me1 | ID:35420	0.9692	0.1376
Endothelial_Cell_Umbilical_Vein | H3K27ac | ID:35421	0.984	0.4924
Endothelial_Cell_Umbilical_Vein | H3K4me1 | ID:35422	0.9651	0.2807
NHLF_Fibroblast_Lung | H3K27ac | ID:35423	0.9892	0.5272
K562_Erythroblast_Bone_Marrow | H3K9me3 | ID:35424	0.9346	0.0367
Myoblast_Skeletal_Muscle | H3K9ac | ID:35425	0.9898	0.4608
NHEK_Keratinocyte_Skin | H3K9ac | ID:35427	0.9938	0.6101
NHEK_Keratinocyte_Skin | H3K4me2 | ID:35429	0.9819	0.4969
Epithelium_Kidney | H3K36me3 | ID:3543	0.9892	0.299
NHEK_Keratinocyte_Skin | H3K27ac | ID:35430	0.9843	0.4568
NHEK_Keratinocyte_Skin | H3K4me1 | ID:35431	0.9738	0.1861
K562_Erythroblast_Bone_Marrow | H3K9ac | ID:35432	0.9845	0.4686
NHEK_Keratinocyte_Skin | H3K27me3 | ID:35437	0.9925	0.0927
NHEK_Keratinocyte_Skin | H3K4me2 | ID:35438	0.9855	0.4852
NHLF_Fibroblast_Lung | H3K4me2 | ID:35439	0.9865	0.4533
NHLF_Fibroblast_Lung | H3K4me3 | ID:35440	0.9965	0.7594
K562_Erythroblast_Bone_Marrow | H3K9ac | ID:35442	0.9891	0.5942
Endothelial_Cell_Umbilical_Vein | H3K27me3 | ID:35443	0.9747	0.1503
K562_Erythroblast_Bone_Marrow | H3K9me3 | ID:35445	0.9514	0.0181
Myoblast_Skeletal_Muscle | H3K4me2 | ID:35446	0.9845	0.4155
K562_Erythroblast_Bone_Marrow | CTCF | ID:35447	0.9968	0.7539
NHEK_Keratinocyte_Skin | H3K4me3 | ID:35448	0.9975	0.5549
NHEK_Keratinocyte_Skin | H3K4me3 | ID:35449	0.9931	0.653
K562_Erythroblast_Bone_Marrow | H3K4me2 | ID:35450	0.9814	0.3491
K562_Erythroblast_Bone_Marrow | H3K4me3 | ID:35451	0.9928	0.5651
NHLF_Fibroblast_Lung | H3K4me1 | ID:35452	0.9734	0.0814
Myoblast_Skeletal_Muscle | H3K4me3 | ID:35453	0.9979	0.7823
NHEK_Keratinocyte_Skin | H3K27ac | ID:35455	0.9851	0.469
K562_Erythroblast_Bone_Marrow | H3K36me3 | ID:35456	0.9709	0.0418
Endothelial_Cell_Umbilical_Vein | H3K4me3 | ID:35458	0.997	0.7584
Myoblast_Skeletal_Muscle | H3K9ac | ID:35459	0.9896	0.4151
Epithelium_Lung | H3K36me3 | ID:3546	0.9662	0.133
NHEK_Keratinocyte_Skin | H3K27me3 | ID:35460	0.9921	0.291
Endothelial_Cell_Umbilical_Vein | H3K9ac | ID:35461	0.9957	0.6874
Endothelial_Cell_Umbilical_Vein | H3K4me2 | ID:35462	0.9893	0.5288
Myoblast_Skeletal_Muscle | H3K4me1 | ID:35463	0.9749	0.1441
NHLF_Fibroblast_Lung | H3K9ac | ID:35465	0.9988	0.6531
Endothelial_Cell_Umbilical_Vein | H3K4me1 | ID:35469	0.9853	0.0727
NCI-H1819_Lung | NKX2-1 | ID:35471	0.9686	0.1118
NCI-H3122_Lung | FOXA1 | ID:35473	0.9852	0.3901
NCI-H3122_Lung | NKX2-1 | ID:35474	0.9702	0.3113
NCI-H2087_Lung | NKX2-1 | ID:35475	0.9795	0.1387
CCRF-CEM_T_Lymphocyte_Blood | TAL1 | ID:35476	0.9715	0.169
CCRF-CEM_T_Lymphocyte_Blood | GATA3 | ID:35477	0.8417	0.0918
CCRF-CEM_T_Lymphocyte_Blood | TCF12 | ID:35478	0.773	0.0499
T_Lymphocyte_Lymph_Node | TAL1 | ID:35479	0.6595	0.0037
CCRF-CEM_T_Lymphocyte_Blood | TCF12 | ID:35481	0.9587	0.121
T_Lymphocyte_Lymph_Node | TAL1 | ID:35482	0.698	0.0077
CCRF-CEM_T_Lymphocyte_Blood | RUNX1 | ID:35483	0.5587	0.0008
CCRF-CEM_T_Lymphocyte_Blood | LMO2 | ID:35484	0.8896	0.0991
CCRF-CEM_T_Lymphocyte_Blood | LMO2 | ID:35486	0.8762	0.0497
CCRF-CEM_T_Lymphocyte_Blood | TAL1 | ID:35489	0.8879	0.1037
IMR90_Fibroblast_Lung | H3 | ID:35491	0.9555	0.467
Monocyte | H3K4me3 | ID:35492	0.9954	0.7475
Monocyte | H3K4me3 | ID:35495	0.994	0.7546
Monocyte | H3K4me3 | ID:35496	0.9981	0.5168
Lymphocyte_Blood | CTCF | ID:35498	0.9944	0.6851
OCI-Ly1_B_cell_lymphoma_Bone_Marrow | BCL6 | ID:35517	0.9818	0.5118
OCI-Ly1_B_cell_lymphoma_Bone_Marrow | POLR2A | ID:35522	0.9792	0.524
OCI-Ly1_B_cell_lymphoma_Bone_Marrow | BCL6 | ID:35524	0.9624	0.2253
OCI-Ly1_B_cell_lymphoma_Bone_Marrow | NCOR2 | ID:35525	0.9855	0.2101
OCI-Ly1_B_cell_lymphoma_Bone_Marrow | BCOR | ID:35528	0.9616	0.4801
Hepatocyte_Liver | H3K36me3 | ID:3553	0.9611	0.0815
OCI-Ly1_B_cell_lymphoma_Bone_Marrow | POLR2A | ID:35532	0.9334	0.1176
Hepatocyte_Liver | H3K36me3 | ID:3554	0.9548	0.104
HeLa-S3_Epithelium_Cervix | H3K4me1 | ID:35556	0.9619	0.2946
HeLa-S3_Epithelium_Cervix | KDM1A | ID:35568	0.9878	0.0174
HeLa-S3_Epithelium_Cervix | SFMBT1 | ID:35569	0.9836	0.0375
Haematopoietic_Progenitor_Cell_Cord_blood | H3K36me3 | ID:3557	0.9698	0.0343
Haematopoietic_Progenitor_Cell_Blood | H3K36me3 | ID:3558	0.9479	0.0432
HeLa-S3_Epithelium_Cervix | RCOR1 | ID:35580	0.988	0.0337
Caco-2_Epithelium_Colon | CDX2 | ID:356	0.9913	0.3183
H295R_Epithelium_Adrenal_Gland | REST | ID:35605	0.9492	0.3755
H295R_Epithelium_Adrenal_Gland | REST | ID:35607	0.9503	0.3676
Neural_crest_cell_Cranial | NR2F2 | ID:35621	0.9905	0.1743
Neural_crest_cell_Cranial | H3K4me3 | ID:35622	0.9985	0.8023
Neural_crest_cell_Cranial | H3K27me3 | ID:35624	0.9968	0.4034
Neural_crest_cell_Cranial | H3K27ac | ID:35625	0.9887	0.5355
Neural_crest_cell_Cranial | FAIRE | ID:35627	0.9466	0.0682
Neural_crest_cell_Cranial | NR2F1 | ID:35628	0.9915	0.1277
Neural_crest_cell_Cranial | H3K4me1 | ID:35630	0.9668	0.0758
B_Lymphocyte | H3K4me3 | ID:35631	0.9955	0.7483
B_Lymphocyte | H3K4me3 | ID:35632	0.9948	0.7053
OCI-Ly1_B_cell_lymphoma_Bone_Marrow | EZH2 | ID:35636	0.8545	0.0028
SU-DHL6_B_Lymphocyte_Lymph_Node | EZH2 | ID:35640	0.9272	0.0138
WSU-DLCL2_B_Lymphocyte_Lymph_Node | EZH2 | ID:35644	0.9515	0.0405
B_Lymphocyte | H3K27me3 | ID:35645	0.9708	0.3605
Farage_B_Lymphocyte_Lymph_Node | EZH2 | ID:35647	0.9691	0.1256
B_Lymphocyte | H3K4me3 | ID:35649	0.9937	0.7458
B_Lymphocyte | H3K4me3 | ID:35651	0.9918	0.65
SU-DHL5_B_Lymphocyte_Lymph_Node | EZH2 | ID:35655	0.9679	0.1049
Pfeiffer_B_Lymphocyte_Lymph_Node | EZH2 | ID:35657	0.9672	0.0254
MCF7-LTED_Epithelium_Mammary_Gland | PBX1 | ID:35658	0.986	0.1389
IMR90_Fibroblast_Lung | H3K27me3 | ID:35662	0.838	0.0284
IMR90_Fibroblast_Lung | H3K4me3 | ID:35663	0.9927	0.7395
IMR90_Fibroblast_Lung | H3K27me3 | ID:35665	0.8731	0.031
IMR90_Fibroblast_Lung | H3K4me3 | ID:35666	0.9956	0.6834
IMR90_Fibroblast_Lung | H3 | ID:35667	0.9661	0.07
IMR90_Fibroblast_Lung | H3K27me3 | ID:35669	0.9736	0.0705
IMR90_Fibroblast_Lung | H3 | ID:35671	0.913	0.0068
WI-38_Fibroblast_Lung | POLR2A | ID:35693	0.9912	0.5125
WI-38_Fibroblast_Lung | SUMO1 | ID:35694	0.9882	0.3579
WI-38_Fibroblast_Lung | H3K4me3 | ID:35696	0.9943	0.7699
WI-38_Fibroblast_Lung | H3K9me3 | ID:35699	0.923	0.09
Caco-2_Epithelium_Colon | CDX2 | ID:357	0.989	0.1258
WI-38_Fibroblast_Lung | SUMO1 | ID:35700	0.9856	0.3398
WI-38_Fibroblast_Lung | SUMO2 | ID:35704	0.9801	0.2654
WI-38_Fibroblast_Lung | PIAS4 | ID:35708	0.9828	0.0626
WI-38_Fibroblast_Lung | H3K27me3 | ID:35709	0.9542	0.0437
WI-38_Fibroblast_Lung | H3K4me3 | ID:35712	0.994	0.7502
WI-38_Fibroblast_Lung | H3K9me3 | ID:35713	0.899	0.0188
WI-38_Fibroblast_Lung | UBE2I | ID:35717	0.9748	0.0854
WI-38_Fibroblast_Lung | POLR2A | ID:35718	0.9815	0.4815
WI-38_Fibroblast_Lung | SUMO1 | ID:35719	0.9812	0.0594
WI-38_Fibroblast_Lung | H3K27me3 | ID:35721	0.9352	0.0182
WI-38_Fibroblast_Lung | SUMO1 | ID:35724	0.9837	0.4803
WI-38_Fibroblast_Lung | SUMO2 | ID:35725	0.9751	0.1327
MCF-7_Epithelium_Breast | FAIRE | ID:35738	0.9847	0.266
MCF-7_Epithelium_Breast | FAIRE | ID:35739	0.9794	0.3047
MCF-7_Epithelium_Breast | FAIRE | ID:35740	0.9821	0.3622
MCF-7_Epithelium_Breast | FAIRE | ID:35741	0.9818	0.278
H1_Embryonic_Stem_Cell_Embryo | DNase | ID:35742	0.992	0.7403
K562_Erythroblast_Bone_Marrow | DNase | ID:35743	0.9935	0.7103
Endothelial_Cell_Umbilical_Vein | DNase | ID:35744	0.992	0.6413
GM18507_Lymphoblastoid_Blood | DNase | ID:35745	0.994	0.6636
NHEK_Keratinocyte_Skin | DNase | ID:35746	0.9915	0.6156
HeLa-S3_Epithelium_Cervix | DNase | ID:35747	0.9899	0.6532
C4-2B_Epithelium_Prostate | H3K4me3 | ID:35762	0.9987	0.8478
C4-2B_Epithelium_Prostate | H3K4me3 | ID:35763	0.9976	0.8106
C4-2B_Epithelium_Prostate | AR | ID:35764	0.9903	0.2389
22RV1_Epithelium_Prostate | AR | ID:35765	0.9906	0.1886
C4-2B_Epithelium_Prostate | AR | ID:35766	0.9853	0.2763
C4-2B_Epithelium_Prostate | H3ac | ID:35767	0.9969	0.6504
C4-2B_Epithelium_Prostate | FOXA1 | ID:35768	0.9903	0.4262
C4-2B_Epithelium_Prostate | H3ac | ID:35769	0.9892	0.656
LNCaP_Epithelium_Prostate | H3K4me3 | ID:35770	0.9987	0.8142
LNCaP_Epithelium_Prostate | H3ac | ID:35773	0.9936	0.6969
LNCaP_Epithelium_Prostate | H3ac | ID:35774	0.9958	0.642
LNCaP_Epithelium_Prostate | AR | ID:35775	0.9905	0.2415
C4-2B_Epithelium_Prostate | FOXA1 | ID:35776	0.9919	0.36
C4-2B_Epithelium_Prostate | AR | ID:35777	0.9852	0.2958
C4-2B_Epithelium_Prostate | AR | ID:35778	0.9972	0.1725
LNCaP_Epithelium_Prostate | AR | ID:35779	0.9928	0.3085
C4-2B_Epithelium_Prostate | AR | ID:35780	0.9786	0.0529
T_Lymphocyte_Blood | H3K4me1 | ID:3582	0.9334	0.0304
LNCaP_Epithelium_Prostate | REPIN1 | ID:35828	0.9882	0.1506
GM19240_Lymphoblastoid_Blood | CTCF | ID:35832	0.9942	0.7083
H1_Embryonic_Stem_Cell_Embryo | MYC | ID:35837	0.963	0.0084
NHEK_Keratinocyte_Skin | CTCF | ID:35840	0.9934	0.6938
GM19239_Lymphoblastoid_Blood | CTCF | ID:35845	0.9925	0.6678
H1_Embryonic_Stem_Cell_Embryo | CTCF | ID:35846	0.9949	0.6919
GM12892_Lymphoblastoid_Blood | CTCF | ID:35851	0.9927	0.681
GM12891_Lymphoblastoid_Blood | CTCF | ID:35854	0.993	0.6602
GM19238_Lymphoblastoid_Blood | CTCF | ID:35855	0.9944	0.7021
HEK293_Epithelium_Embryonic_Kidney | BRD3 | ID:35874	0.9575	0.0548
HEK293_Epithelium_Embryonic_Kidney | BRD2 | ID:35878	0.987	0.3961
Neuroectoderm | H3K4me1 | ID:3590	0.9849	0.545
HepG2_Epithelium_Liver | H3K4me3 | ID:35922	0.9934	0.748
HepG2_Epithelium_Liver | H3K4me3 | ID:35923	0.9813	0.6176
WI-38_Fibroblast_Lung | CTCF | ID:35924	0.9975	0.7001
WI-38_Fibroblast_Lung | H3K27me3 | ID:35926	0.9274	0.0191
WI-38_Fibroblast_Lung | H3K27me3 | ID:35927	0.8184	0.0387
WI-38_Fibroblast_Lung | CTCF | ID:35929	0.9973	0.5475
WI-38_Fibroblast_Lung | H3K27me3 | ID:35930	0.9075	0.0113
WI-38_Fibroblast_Lung | H3K4me3 | ID:35931	0.9966	0.7695
WI-38_Fibroblast_Lung | H3K4me3 | ID:35934	0.9886	0.6818
T47D-MTVL_Epithelium_Mammary_Gland | H3K4me3 | ID:35937	0.998	0.7232
T47D-MTVL_Epithelium_Mammary_Gland | POLR2A | ID:35938	0.9896	0.5357
T47D-MTVL_Epithelium_Mammary_Gland | H3K4me1 | ID:35940	0.969	0.261
Huh7_Epithelium_Liver | FOXA1 | ID:35942	0.9919	0.3111
Huh7_Epithelium_Liver | FOXA1 | ID:35945	0.9949	0.3176
Huh7_Epithelium_Liver | FOXA1 | ID:35946	0.9947	0.2741
MelJuSo_Melanoma_Cell_Skin | H3K4me3 | ID:35949	0.9955	0.7918
MelJuSo_Melanoma_Cell_Skin | H3K4me3 | ID:35950	0.9976	0.8049
MelJuSo_Melanoma_Cell_Skin | H3K4me3 | ID:35951	0.9962	0.7905
Epithelium_Cervix | HIRA | ID:36026	0.9793	0.111
Epithelium_Cervix | RB1 | ID:36028	0.9837	0.2524
Epithelium_Cervix | H3.3 | ID:36029	0.976	0.4355
Epithelium_Cervix | FAIRE | ID:36031	0.9914	0.446
Epithelium_Cervix | SPI1 | ID:36032	0.9875	0.3316
HKC8_Epithelium_Kidney | H3K4me3 | ID:36063	0.9855	0.6449
HKC8_Epithelium_Kidney | H3K4me2 | ID:36064	0.9821	0.4365
HKC8_Epithelium_Kidney | H3K27me3 | ID:36065	0.9564	0.2624
HKC8_Epithelium_Kidney | H3K4me1 | ID:36067	0.9256	0.0301
HKC8_Epithelium_Kidney | H3K27ac | ID:36068	0.9711	0.0136
Myoblast | MYOD1 | ID:36075	0.9848	0.3586
Muscle | MYOD1 | ID:36077	0.9791	0.3647
Embryonic_Stem_Cell_Embryo | YY1 | ID:36082	0.9953	0.463
MDA-MB-231_Epithelium_Breast | H3K36me2 | ID:36083	0.9905	0.1614
MDA-MB-231_Epithelium_Breast | H3K36me2 | ID:36084	0.9781	0.0307
MCF-7_Epithelium_Breast | CTBP1 | ID:36085	0.9903	0.3397
Epithelium_Mammary_Gland | ESR1 | ID:36092	0.9466	0.1749
Epithelium_Mammary_Gland | ESR1 | ID:36094	0.9858	0.3557
Epithelium_Mammary_Gland | ESR1 | ID:36096	0.9865	0.0477
Epithelium_Mammary_Gland | ESR1 | ID:36097	0.9903	0.2107
Epithelium_Mammary_Gland | ESR1 | ID:36098	0.9755	0.0857
Epithelium_Mammary_Gland | ESR1 | ID:36099	0.9862	0.161
Epithelium_Mammary_Gland | ESR1 | ID:36100	0.9945	0.2113
Epithelium_Mammary_Gland | ESR1 | ID:36101	0.9894	0.2731
Epithelium_Mammary_Gland | ESR1 | ID:36103	0.997	0.3171
Epithelium_Mammary_Gland | ESR1 | ID:36104	0.9877	0.4951
Epithelium_Mammary_Gland | ESR1 | ID:36105	0.9766	0.167
Epithelium_Mammary_Gland | ESR1 | ID:36106	0.9878	0.2979
Epithelium_Mammary_Gland | ESR1 | ID:36107	0.9866	0.2388
Epithelium_Mammary_Gland | ESR1 | ID:36109	0.9935	0.1804
Epithelium_Mammary_Gland | ESR1 | ID:36110	0.9893	0.2245
HEK293T_Epithelium_Embryonic_Kidney | FANCD2 | ID:36114	0.6442	0.0022
IMR90_Fibroblast_Lung | H3K4me3 | ID:36116	0.9969	0.809
IMR90_Fibroblast_Lung | H3K27me3 | ID:36117	0.973	0.0915
IMR90_Fibroblast_Lung | H3K4me3 | ID:36118	0.9978	0.8144
IMR90_Fibroblast_Lung | H3K4me3 | ID:36119	0.9976	0.7922
IMR90_Fibroblast_Lung | H3K36me3 | ID:36120	0.9702	0.2508
IMR90_Fibroblast_Lung | H3K4me3 | ID:36121	0.9961	0.8273
IMR90_Fibroblast_Lung | H3K4me3 | ID:36122	0.9961	0.8219
IMR90_Fibroblast_Lung | H3K4me3 | ID:36123	0.9984	0.8152
IMR90_Fibroblast_Lung | H3K4me3 | ID:36124	0.9989	0.8036
IMR90_Fibroblast_Lung | H3K36me3 | ID:36125	0.9701	0.1959
IMR90_Fibroblast_Lung | H3K4me3 | ID:36126	0.9991	0.7911
IMR90_Fibroblast_Lung | H3K36me3 | ID:36129	0.9821	0.1311
IMR90_Fibroblast_Lung | H3K36me3 | ID:36131	0.9743	0.256
IMR90_Fibroblast_Lung | H3K36me3 | ID:36132	0.9805	0.037
IMR90_Fibroblast_Lung | H3K36me3 | ID:36134	0.9748	0.1863
IMR90_Fibroblast_Lung | H3K36me3 | ID:36135	0.9708	0.2302
IMR90_Fibroblast_Lung | H3K4me3 | ID:36136	0.9946	0.7849
IMR90_Fibroblast_Lung | H3K36me3 | ID:36138	0.9864	0.0779
Keratinocyte | TP63 | ID:36140	0.9841	0.2929
Keratinocyte | TP63 | ID:36141	0.9951	0.3969
T_Lymphocyte_Blood | H3K27ac | ID:36142	0.9901	0.5264
Fetal_Stomach | H3K9me3 | ID:36146	0.9448	0.3463
T_Lymphocyte_Blood | H3K9me3 | ID:36147	0.9243	0.1651
Fetal_Adrenal_Gland | H3K4me1 | ID:36148	0.9423	0.2811
Stromal_Cell_Adipose | H3K4me1 | ID:3615	0.9673	0.1235
Fetal_Stomach | H3K27me3 | ID:36150	0.977	0.4945
Fetal_Stomach | H3K4me3 | ID:36152	0.9969	0.8334
Epithelium_Fetal_Placenta | H3K36me3 | ID:36153	0.9723	0.1165
Epithelium_Fetal_Placenta | H3K4me1 | ID:36154	0.9739	0.3158
T_Lymphocyte_Blood | H3K4me3 | ID:36155	0.9921	0.7289
T_Lymphocyte_Blood | H3K36me3 | ID:36156	0.9546	0.0754
Monocyte_Blood | H3K9me3 | ID:36157	0.9201	0.4666
Epithelium_Fetal_Placenta | H3K27ac | ID:36158	0.9719	0.4028
Monocyte_Blood | H3K27ac | ID:36159	0.9868	0.5165
Stromal_Cell_Adipose | H3K4me1 | ID:3616	0.9622	0.0969
Monocyte_Blood | H3K27me3 | ID:36160	0.9762	0.4659
Fetal_Stomach | H3K27ac | ID:36161	0.9801	0.5472
T_Lymphocyte_Blood | H3K4me3 | ID:36163	0.9946	0.7412
T_Lymphocyte_Blood | H3K27me3 | ID:36164	0.9447	0.3482
Monocyte_Blood | H3K36me3 | ID:36165	0.9482	0.1345
Epithelium_Fetal_Small_Intestine | H3K9me3 | ID:36166	0.9225	0.3314
Monocyte_Blood | H3K4me3 | ID:36167	0.9942	0.7327
Fetal_Stomach | H3K4me1 | ID:36168	0.9803	0.086
Monocyte_Blood | H3K4me1 | ID:36169	0.9672	0.45
Stromal_Cell_Adipose | H3K4me1 | ID:3617	0.964	0.1669
Stromal_Cell_Adipose | H3K4me1 | ID:3618	0.961	0.1741
Caco-2_Epithelium_Colon | GATA6 | ID:362	0.9939	0.2726
H1_Embryonic_Stem_Cell_Embryo | H4K8ac | ID:36220	0.9886	0.3401
Adrenal_Gland | H3K27ac | ID:36221	0.9943	0.5936
H1_Embryonic_Stem_Cell_Embryo | H3K27me3 | ID:36222	0.9924	0.3737
H9_Embryonic_Stem_Cell_Embryo | H3K14ac | ID:36223	0.9891	0.2688
H1_Embryonic_Stem_Cell_Embryo | H3K27ac | ID:36224	0.9886	0.3509
HEK293_Epithelium_Embryonic_Kidney | DCP1A | ID:36226	0.9973	0.4473
HEK293_Epithelium_Embryonic_Kidney | POLR2A | ID:36227	0.9949	0.2835
HEK293_Epithelium_Embryonic_Kidney | XRN2 | ID:36228	0.9958	0.4006
HEK293_Epithelium_Embryonic_Kidney | TTF2 | ID:36230	0.9974	0.6589
HeLa_Epithelium_Cervix | DCP1A | ID:36231	0.9939	0.3114
HeLa_Epithelium_Cervix | TTF2 | ID:36232	0.9759	0.0642
HEK293_Epithelium_Embryonic_Kidney | XRN2 | ID:36234	0.9987	0.5936
HEK293_Epithelium_Embryonic_Kidney | POLR2A | ID:36235	0.9991	0.6054
HeLa_Epithelium_Cervix | H2A.Bbd | ID:36239	0.9574	0.1405
Haematopoietic_Progenitor_Cell_Bone_Marrow | H3K4me1 | ID:3624	0.9617	0.1836
HeLa_Epithelium_Cervix | H2AZ | ID:36241	0.9899	0.3742
HeLa_Epithelium_Cervix | H2AFY | ID:36243	0.9976	0.4171
Haematopoietic_Progenitor_Cell_Blood | RUNX1 | ID:36244	0.9926	0.3553
Haematopoietic_Progenitor_Cell_Blood | FLI1 | ID:36245	0.9898	0.3369
Haematopoietic_Progenitor_Cell_Blood | ERG | ID:36246	0.9863	0.1807
Haematopoietic_Progenitor_Cell_Blood | LYL1 | ID:36247	0.9905	0.1298
Haematopoietic_Progenitor_Cell_Blood | LMO2 | ID:36248	0.9826	0.055
Haematopoietic_Progenitor_Cell_Blood | GATA2 | ID:36250	0.9879	0.2086
LNCaP_Epithelium_Prostate | NKX3-1 | ID:36252	0.9849	0.422
T_Lymphocyte_Blood | POLR2A | ID:36298	0.9937	0.3412
Embryonic_Stem_Cell_Embryo | BRD4 | ID:36299	0.997	0.639
T_Lymphocyte_Blood | BRD4 | ID:36300	0.9782	0.5384
T_Lymphocyte_Blood | BRD4 | ID:36301	0.9896	0.5018
T_Lymphocyte_Blood | POLR2A | ID:36302	0.9964	0.6913
GM19099_Lymphoblastoid_Blood | RELA | ID:36303	0.9938	0.2921
GM12892_Lymphoblastoid_Blood | RELA | ID:36310	0.9942	0.2284
GM15510_Lymphoblastoid_Blood | RELA | ID:36311	0.9958	0.2793
GM12892_Lymphoblastoid_Blood | RELA | ID:36312	0.9948	0.2891
GM19099_Lymphoblastoid_Blood | RELA | ID:36314	0.992	0.4371
GM10847_Lymphoblastoid_Blood | RELA | ID:36316	0.9951	0.2191
GM12892_Lymphoblastoid_Blood | RELA | ID:36317	0.9919	0.3071
GM15510_Lymphoblastoid_Blood | RELA | ID:36318	0.998	0.1917
GM15510_Lymphoblastoid_Blood | RELA | ID:36320	0.9964	0.424
GM15510_Lymphoblastoid_Blood | RELA | ID:36321	0.9966	0.4309
GM15510_Lymphoblastoid_Blood | RELA | ID:36322	0.9989	0.1075
GM10847_Lymphoblastoid_Blood | RELA | ID:36323	0.9981	0.2427
GM19099_Lymphoblastoid_Blood | RELA | ID:36324	0.9933	0.3386
A549_Epithelium_Lung | H3K4me3 | ID:36342	0.9961	0.7808
A549_Epithelium_Lung | PAF1 | ID:36343	0.9847	0.3609
A549_Epithelium_Lung | PAF1 | ID:36344	0.97	0.1035
A549_Epithelium_Lung | POLR2A | ID:36345	0.9788	0.4744
A549_Epithelium_Lung | H3K4me3 | ID:36346	0.9958	0.8053
A549_Epithelium_Lung | CHD1 | ID:36348	0.99	0.5718
A549_Epithelium_Lung | PTPN11 | ID:36349	0.9913	0.2938
A549_Epithelium_Lung | POLR2A | ID:36351	0.9899	0.4995
A549_Epithelium_Lung | PAF1 | ID:36352	0.9664	0.1305
IMR90_Fibroblast_Lung | SNAPC1 | ID:36355	0.9152	0.0126
IMR90_Fibroblast_Lung | POLR2B | ID:36356	0.9862	0.5448
IMR90_Fibroblast_Lung | GTF2B | ID:36362	0.9844	0.4339
T_Lymphocyte_Lymph_Node | TAL1 | ID:36366	0.7082	0.0267
T_Lymphocyte_Lymph_Node | TAL1 | ID:36368	0.7038	0.0222
Neurosphere | H3K4me3 | ID:36394	0.9974	0.8409
Neurosphere | H3K4me3 | ID:36395	0.9953	0.7982
Neurosphere | H3K4me1 | ID:36400	0.958	0.2515
Neurosphere | H3K4me1 | ID:36405	0.9633	0.1178
T_Lymphocyte_Blood | H3K27me3 | ID:36413	0.9862	0.0873
T_Lymphocyte_Blood | H3K4me3 | ID:36414	0.9976	0.7846
T_Lymphocyte_Blood | H3K9me3 | ID:36415	0.8904	0.0167
T_Lymphocyte_Blood | H3K27ac | ID:36417	0.9903	0.578
HUES64_Embryonic_Stem_Cell_Embryo | H3K27ac | ID:36418	0.9823	0.4531
T_Lymphocyte_Blood | H3K36me3 | ID:36419	0.9922	0.4379
Adipocyte_Adipose | H3K4me1 | ID:3642	0.9477	0.2683
T_Lymphocyte_Blood | H3K4me1 | ID:36420	0.9755	0.2319
Embryonic_Stem_Cell_Embryo | H3K36me3 | ID:36421	0.9614	0.0709
T_Lymphocyte_Blood | H3K9me3 | ID:36422	0.92	0.0304
T_Lymphocyte_Blood | H3K27me3 | ID:36423	0.9852	0.1003
T_Lymphocyte_Blood | H3K36me3 | ID:36424	0.97	0.4029
T_Lymphocyte_Blood | H3K27ac | ID:36425	0.9937	0.5188
T_Lymphocyte_Blood | H3K4me1 | ID:36426	0.9864	0.0437
Embryonic_Stem_Cell_Embryo | H3K27me3 | ID:36427	0.9836	0.4722
T_Lymphocyte_Blood | H3K4me1 | ID:36428	0.9823	0.0919
Inferior_Temporal_Lobe_Cell_Brain | H3K4me1 | ID:3643	0.9732	0.144
T_Lymphocyte_Blood | H3K4me3 | ID:36430	0.9955	0.7609
T_Lymphocyte_Blood | H3K9me3 | ID:36431	0.8751	0.0209
Substantia_Nigra_Cell_Brain | H3K27ac | ID:36433	0.9794	0.3459
T_Lymphocyte_Blood | H3K27ac | ID:36434	0.9927	0.384
T_Lymphocyte_Blood | H3K4me1 | ID:36436	0.981	0.0171
T_Lymphocyte_Blood | H3K4me3 | ID:36437	0.9973	0.7437
Embryonic_Stem_Cell_Embryo | H3K4me3 | ID:36438	0.9988	0.8589
T_Lymphocyte_Blood | H3K4me1 | ID:36439	0.9766	0.2039
Cingulate_Gyrus | H3K4me1 | ID:3644	0.9717	0.1351
T_Lymphocyte_Blood | H3K36me3 | ID:36443	0.9425	0.0325
Embryonic_Stem_Cell_Embryo | H3K4me1 | ID:36445	0.9605	0.0422
T_Lymphocyte_Blood | H3K4me3 | ID:36447	0.9965	0.7654
HUES64_Embryonic_Stem_Cell_Embryo | H3K4me1 | ID:36450	0.9422	0.024
T_Lymphocyte_Blood | H3K4me3 | ID:36451	0.9966	0.7649
T_Lymphocyte_Blood | H3K4me3 | ID:36453	0.9968	0.4774
Smooth_Muscle_Cell_Colon | H3K27me3 | ID:36454	0.9858	0.1742
T_Lymphocyte_Blood | H3K36me3 | ID:36456	0.9665	0.4454
T_Lymphocyte_Blood | H3K27ac | ID:36459	0.9914	0.5446
Chondrocyte_Cartilage | H3K4me1 | ID:3646	0.9577	0.3523
T_Lymphocyte_Blood | H3K36me3 | ID:36461	0.9759	0.035
T_Lymphocyte_Blood | H3K4me1 | ID:36463	0.9822	0.0461
T_Lymphocyte_Blood | H3K4me1 | ID:36466	0.9803	0.0635
HUES48_Embryonic_Stem_Cell_Embryo | H3K27ac | ID:36467	0.9792	0.4706
T_Lymphocyte_Blood | H3K4me3 | ID:36468	0.9969	0.744
Mid_Frontal_Lobe | H3K4me1 | ID:3647	0.9778	0.1257
Chondrocyte_Cartilage | H3K4me1 | ID:3648	0.9506	0.2945
Mesenchymal_Stem_Cell_Bone_Marrow | H3K4me1 | ID:3649	0.9639	0.1564
Adipocyte_Adipose | H3K4me1 | ID:3650	0.9498	0.3437
Hepatocyte_Liver | H3K4me1 | ID:3651	0.9499	0.268
Anterior_Caudate_Cell_Brain | H3K4me1 | ID:3652	0.969	0.1521
Epithelium_Lung | H3K4me1 | ID:3653	0.9491	0.2537
Muscle | H3K4me1 | ID:3654	0.9683	0.1282
Substantia_Nigra_Cell_Brain | H3K4me1 | ID:3656	0.9693	0.1541
H1_Embryonic_Stem_Cell_Embryo | H3K4me2 | ID:36569	0.9922	0.6899
Chondrocyte_Cartilage | H3K4me1 | ID:3657	0.9435	0.3461
GM12878_B_Lymphocyte_Blood | H3K4me2 | ID:36570	0.9859	0.2934
GM12878_B_Lymphocyte_Blood | H3K4me3 | ID:36572	0.9957	0.5415
Epithelium_Mammary_Gland | CTCF | ID:36573	0.9982	0.7877
Epithelium_Mammary_Gland | H3K4me2 | ID:36574	0.9855	0.3309
GM12878_B_Lymphocyte_Blood | CTCF | ID:36575	0.9991	0.7764
HepG2_Epithelium_Liver | H3K4me3 | ID:36576	0.9949	0.7196
H1_Embryonic_Stem_Cell_Embryo | CTCF | ID:36578	0.9956	0.7594
Mesenchymal_Stem_Cell_Bone_Marrow | H3K4me1 | ID:3658	0.9616	0.2039
H1_Embryonic_Stem_Cell_Embryo | H3K9ac | ID:36580	0.9971	0.5723
GM12878_B_Lymphocyte_Blood | H3K4me1 | ID:36581	0.9844	0.0895
GM12878_B_Lymphocyte_Blood | H3K4me3 | ID:36582	0.9896	0.3594
HepG2_Epithelium_Liver | H3K9ac | ID:36584	0.9931	0.5373
Epithelium_Mammary_Gland | H3K4me1 | ID:36585	0.9751	0.2336
Myoblast_Skeletal_Muscle | H3K36me3 | ID:36588	0.9583	0.0782
Mesenchymal_Stem_Cell_Bone_Marrow | H3K4me1 | ID:3659	0.9543	0.348
HepG2_Epithelium_Liver | H3K4me2 | ID:36590	0.9777	0.4444
H1_Embryonic_Stem_Cell_Embryo | H3K9ac | ID:36593	0.9984	0.6481
Epithelium_Mammary_Gland | H3K9ac | ID:36596	0.9942	0.565
GM12878_B_Lymphocyte_Blood | H3K4me1 | ID:36598	0.9726	0.0745
Myoblast_Skeletal_Muscle | H3K27ac | ID:36599	0.9833	0.4209
H1_Embryonic_Stem_Cell_Embryo | H3K4me1 | ID:36601	0.975	0.068
HepG2_Epithelium_Liver | CTCF | ID:36602	0.9968	0.7645
HepG2_Epithelium_Liver | H3K27ac | ID:36604	0.9827	0.3487
HepG2_Epithelium_Liver | H3K9ac | ID:36606	0.99	0.6235
GM12878_B_Lymphocyte_Blood | H3K9ac | ID:36607	0.9944	0.4268
Epithelium_Mammary_Gland | H3K4me2 | ID:36608	0.9826	0.5595
Adipocyte_Adipose | H3K4me1 | ID:3661	0.9607	0.347
Epithelium_Mammary_Gland | CTCF | ID:36610	0.9977	0.7792
HepG2_Epithelium_Liver | CTCF | ID:36612	0.9982	0.7313
H1_Embryonic_Stem_Cell_Embryo | H3K4me2 | ID:36614	0.9947	0.6764
GM12878_B_Lymphocyte_Blood | CTCF | ID:36616	0.9984	0.7972
HepG2_Epithelium_Liver | H3K27ac | ID:36617	0.9839	0.3778
H1_Embryonic_Stem_Cell_Embryo | H3K27me3 | ID:36619	0.9835	0.4386
Haematopoietic_Progenitor_Cell_Cord_blood | H3K4me1 | ID:3662	NA	NA
H1_Embryonic_Stem_Cell_Embryo | H3K27me3 | ID:36620	0.9904	0.435
Epithelium_Mammary_Gland | H3K27ac | ID:36621	0.9825	0.4119
Epithelium_Mammary_Gland | H3K9ac | ID:36625	0.9928	0.3932
GM12878_B_Lymphocyte_Blood | H3K27ac | ID:36626	0.9798	0.3731
Epithelium_Mammary_Gland | H3K4me3 | ID:36628	0.9952	0.7764
GM12878_B_Lymphocyte_Blood | H3K27ac | ID:36629	0.9893	0.3373
H1_Embryonic_Stem_Cell_Embryo | CTCF | ID:36632	0.9955	0.7617
H1_Embryonic_Stem_Cell_Embryo | H3K4me1 | ID:36633	0.9851	0.0294
Myoblast_Skeletal_Muscle | H3K27ac | ID:36634	0.9813	0.3979
Epithelium_Mammary_Gland | H3K4me3 | ID:36635	0.9964	0.6757
Myoblast_Skeletal_Muscle | CTCF | ID:36636	0.9955	0.7695
Epithelium_Mammary_Gland | H3K27ac | ID:36640	0.9896	0.4043
HepG2_Epithelium_Liver | H3K4me3 | ID:36641	0.9896	0.5497
Epithelium_Mammary_Gland | H3K4me1 | ID:36642	0.9725	0.3032
H1_Embryonic_Stem_Cell_Embryo | H3K27ac | ID:36644	0.9947	0.4311
H1_Embryonic_Stem_Cell_Embryo | H3K4me3 | ID:36647	0.9984	0.7584
H1_Embryonic_Stem_Cell_Embryo | H3K4me3 | ID:36649	0.9979	0.753
Skeletal_Muscle | H3K4me1 | ID:3665	0.966	0.2747
Myoblast_Skeletal_Muscle | CTCF | ID:36650	0.9965	0.7546
HepG2_Epithelium_Liver | H3K4me1 | ID:36651	0.97	0.1256
GM12878_B_Lymphocyte_Blood | H3K9ac | ID:36652	0.9914	0.6086
HepG2_Epithelium_Liver | H3K4me2 | ID:36653	0.9815	0.4746
Skeletal_Muscle | H3K4me1 | ID:3666	0.9619	0.2357
Monocyte_Blood | H3K4me3 | ID:36661	0.9922	0.7047
Monocyte_Blood | H3K4me3 | ID:36664	0.9917	0.6641
Epithelium_Colon | H3K4me1 | ID:3667	0.9891	0.1484
Rectal_Mucosa | H3K4me1 | ID:3668	0.9765	0.2334
Hepatocyte_Liver | H3K4me1 | ID:3669	0.9687	0.2285
Caco-2_Epithelium_Colon | H3K4me2 | ID:367	0.9751	0.3755
Fetal_Stomach | H3K4me1 | ID:3670	0.9785	0.1387
COLO-320_Epithelium_Colon | CDX2 | ID:36712	0.9417	0.0833
Rectal_Mucosa | H3K4me1 | ID:3672	0.9777	0.117
Haematopoietic_Progenitor_Cell_Blood | H3K4me1 | ID:3673	0.9746	0.188
Epithelium_Lung | H3K4me1 | ID:3674	0.9644	0.1592
Adipocyte_Adipose | H3K4me1 | ID:3675	0.9579	0.0815
Adipocyte_Adipose | H3K4me1 | ID:3676	0.9542	0.353
FLP76_Epithelium_Embryonic_Kidney | ZNF76 | ID:36764	0.9864	0.372
HPB-ALL_T_Lymphocyte_Blood | NOTCH1 | ID:36765	0.9792	0.5464
HEK293T_Epithelium_Embryonic_Kidney | ZNF143 | ID:36766	0.994	0.5477
HPB-ALL_T_Lymphocyte_Blood | ZNF143 | ID:36768	0.9961	0.4973
Epithelium_Kidney | H3K4me1 | ID:3677	0.9804	0.0255
FLP143HA_Epithelium_Embryonic_Kidney | ZNF143 | ID:36770	0.9827	0.2919
HeLa-S3_Epithelium_Cervix | ZNF143 | ID:36771	0.992	0.5601
K562_Erythroblast_Bone_Marrow | ZNF143 | ID:36774	0.9808	0.39
HeLa-S3_Epithelium_Cervix | ZNF143 | ID:36775	0.9903	0.424
FLP143HA_Epithelium_Embryonic_Kidney | ZNF143 | ID:36777	0.9882	0.3367
UKE-1_Leukemia_Cell | H3K27me3 | ID:36779	0.9083	0.0739
Duodenum_Mucosa | H3K4me1 | ID:3678	0.976	0.2339
UKE-1_Leukemia_Cell | H3K27me3 | ID:36781	0.9039	0.1049
UKE-1_Leukemia_Cell | H3K27me3 | ID:36782	0.9237	0.0646
UKE-1_Leukemia_Cell | H3K4me3 | ID:36783	0.9907	0.712
UKE-1_Leukemia_Cell | H3K4me3 | ID:36784	0.9771	0.566
UKE-1_Leukemia_Cell | H3K4me3 | ID:36786	0.9789	0.586
H1_Embryonic_Stem_Cell_Embryo | H2BK5ac | ID:36787	0.9869	0.2712
Spleen | H3K27ac | ID:36788	0.985	0.5715
H1_Embryonic_Stem_Cell_Embryo | H2AK5ac | ID:36789	0.9769	0.2389
Mesenchymal_Stem_Cell_Bone_Marrow | H3K4me1 | ID:3679	0.9521	0.343
Left_Ventricle | H3K27ac | ID:36790	0.989	0.5227
Pancreas | H3K27ac | ID:36791	0.993	0.5124
Epithelium_Lung | H3K27ac | ID:36792	0.9959	0.5504
H1_Embryonic_Stem_Cell_Embryo | H2BK12ac | ID:36793	0.9741	0.1804
H1_Embryonic_Stem_Cell_Embryo | H2BK120ac | ID:36794	0.9726	0.0466
Esophagus | H3K27ac | ID:36795	0.9851	0.55
H1_Embryonic_Stem_Cell_Embryo | H2A | ID:36797	0.9915	0.5346
Adipose | H3K27ac | ID:36798	0.9947	0.4039
Aorta | H3K27ac | ID:36799	0.9802	0.4839
Caco-2_Epithelium_Colon | H3K4me2 | ID:368	0.9795	0.4568
Epithelium_Mammary_Gland | H3K4me1 | ID:3680	0.9515	0.14
MCF-7_Epithelium_Breast | GREB1 | ID:36802	0.9867	0.3499
MCF-7_Epithelium_Breast | NR2F2 | ID:36804	0.9824	0.4478
MCF-7_Epithelium_Breast | GREB1 | ID:36806	0.9845	0.223
MCF-7_Epithelium_Breast | E2F4 | ID:36807	0.9861	0.2981
Epithelium_Mammary_Gland | H3K4me1 | ID:3681	0.9692	0.1932
MCF-7_Epithelium_Breast | GREB1 | ID:36810	0.9895	0.2318
MCF-7_Epithelium_Breast | GREB1 | ID:36811	0.9701	0.2548
MCF-7_Epithelium_Breast | E2F4 | ID:36812	0.9882	0.0818
MCF-7_Epithelium_Breast | TLE3 | ID:36814	0.9799	0.2537
MCF-7_Epithelium_Breast | ESR1 | ID:36819	0.9901	0.496
Epithelium_Mammary_Gland | H3K4me1 | ID:3682	0.9533	0.0284
MCF-7_Epithelium_Breast | RXRA | ID:36820	0.9608	0.103
MCF-7_Epithelium_Breast | KLF4 | ID:36821	0.989	0.1881
MCF-7_Epithelium_Breast | GREB1 | ID:36822	0.9844	0.2239
MCF-7_Epithelium_Breast | ESR1 | ID:36825	0.9839	0.471
Epithelium_Mammary_Gland | H3K4me1 | ID:3683	0.9677	0.0753
MCF-7_Epithelium_Breast | ESR1 | ID:36834	0.9864	0.4429
K562_Erythroblast_Bone_Marrow | FAIRE | ID:36839	0.9879	0.4496
T_Lymphocyte_Blood | H3K4me1 | ID:3684	0.9801	0.1962
MDA-MB-453_Epithelium_Mammary_Gland | TCF7L2 | ID:36841	0.9812	0.5023
MDA-MB-453_Epithelium_Mammary_Gland | FOXA1 | ID:36842	0.9805	0.5566
MDA-MB-453_Epithelium_Mammary_Gland | TCF7L2 | ID:36843	0.9966	0.325
MDA-MB-453_Epithelium_Mammary_Gland | MYC | ID:36844	0.9851	0.5888
MDA-MB-453_Epithelium_Mammary_Gland | AR | ID:36845	0.9827	0.5894
H1_Embryonic_Stem_Cell_Embryo | H4K8ac | ID:36848	0.9939	0.1406
Epithelium_Lung | H3K36me3 | ID:36849	0.9677	0.2244
Hepatocyte_Liver | H3K4me1 | ID:3685	0.9612	0.2404
H1_Embryonic_Stem_Cell_Embryo | H3K27me3 | ID:36851	0.9854	0.1044
Sigmoid_Colon | H3K4me1 | ID:36854	0.9809	0.1893
H1_Embryonic_Stem_Cell_Embryo | H3K18ac | ID:36855	0.9826	0.4567
H1_Embryonic_Stem_Cell_Embryo | H3K36me3 | ID:36858	0.9537	0.3019
Sigmoid_Colon | H3K4me1 | ID:36859	0.9754	0.0326
Haematopoietic_Progenitor_Cell_Blood | H3K4me1 | ID:3686	0.9581	0.0672
H1_Embryonic_Stem_Cell_Embryo | H3K18ac | ID:36860	0.9878	0.5079
H1_Embryonic_Stem_Cell_Embryo | H2BK15ac | ID:36861	0.983	0.1454
Sigmoid_Colon | H3K9me3 | ID:36863	0.9626	0.1534
Epithelium_Small_Intestine | H3K4me1 | ID:36864	0.9694	0.0187
Sigmoid_Colon | H3K36me3 | ID:36866	0.968	0.148
Ovary | H3K27ac | ID:36867	0.9882	0.5275
H1_Embryonic_Stem_Cell_Embryo | H2BK5ac | ID:36868	0.9792	0.1704
H1_Embryonic_Stem_Cell_Embryo | H3K27ac | ID:36869	0.9877	0.3847
T_Lymphocyte_Cord_blood | H3K4me1 | ID:3687	0.9745	0.0822
Sigmoid_Colon | H3K36me3 | ID:36870	0.9413	0.0244
H1_Embryonic_Stem_Cell_Embryo | H3K4ac | ID:36871	0.9903	0.3813
H1_Embryonic_Stem_Cell_Embryo | H3K4me1 | ID:36872	0.9706	0.3573
Right_Ventricle | H3K4me1 | ID:36873	0.9841	0.1062
H1_Embryonic_Stem_Cell_Embryo | H2BK120ac | ID:36874	0.9765	0.0309
Psoas_Muscle | H3K4me1 | ID:36876	0.9725	0.119
IMR90_Fibroblast_Lung | EP300 | ID:36878	0.9848	0.485
Epithelium_Pancreatic_Islet | H3K4me1 | ID:3688	0.9556	0.0333
T_Lymphocyte_Cord_blood | H3K4me1 | ID:3689	0.9769	0.0556
Haematopoietic_Progenitor_Cell_Cord_blood | H3K4me1 | ID:3690	0.966	0.0251
SKNO-1_Myeloblast_Bone_Marrow | H2AZac | ID:36907	0.9819	0.3916
SKNO-1_Myeloblast_Bone_Marrow | EP300 | ID:36908	0.9909	0.168
Haematopoietic_Progenitor_Cell_Blood | H3K4me1 | ID:3691	0.982	0.0716
H1_Embryonic_Stem_Cell_Embryo | H3K36me3 | ID:36915	0.9659	0.1646
Esophagus | H3K27ac | ID:36916	0.9864	0.5755
Thymus | H3K9me3 | ID:36918	0.9583	0.0278
Haematopoietic_Progenitor_Cell_Blood | H3K4me1 | ID:3692	0.984	0.2
H1_Embryonic_Stem_Cell_Embryo | H2BK15ac | ID:36921	0.9729	0.1616
Spleen | H3K27ac | ID:36922	0.9854	0.5827
Stomach | H3K4me1 | ID:36923	0.9833	0.1249
H1_Embryonic_Stem_Cell_Embryo | H3K9me3 | ID:36924	0.9521	0.3587
Epithelium_Small_Intestine | H3K27ac | ID:36925	0.9894	0.5114
Right_Ventricle | H3K27ac | ID:36927	0.9905	0.6098
Stomach | H3K27ac | ID:36928	0.9873	0.6068
Thymus | H3K27ac | ID:36929	0.9885	0.5362
Adrenal_Gland | H3K27ac | ID:36930	0.9798	0.5206
Ovary | H3K36me3 | ID:36931	0.956	0.1386
Pancreas | H3K9me3 | ID:36932	0.9506	0.3324
H1_Embryonic_Stem_Cell_Embryo | H3K23ac | ID:36933	0.9718	0.3597
Ovary | H3K4me1 | ID:36934	0.9756	0.0703
Psoas_Muscle | H3K27ac | ID:36936	0.9895	0.5675
Ovary | H3K9me3 | ID:36937	0.9442	0.0127
Epithelium_Small_Intestine | H3K9me3 | ID:36938	0.9138	0.0177
H1_Embryonic_Stem_Cell_Embryo | H3K4me1 | ID:36941	0.9756	0.3488
Stomach | H3K9me3 | ID:36944	0.9665	0.3443
Pancreas | H3K27ac | ID:36945	0.9872	0.5878
Stomach | H3K27ac | ID:36946	0.9841	0.5902
Epithelium_Lung | H3K27ac | ID:36948	0.9869	0.5453
Right_Ventricle | H3K36me3 | ID:36950	0.9783	0.0304
Urinary_Bladder | H3K27ac | ID:36951	0.9944	0.557
Aorta | H3K4me1 | ID:36953	0.9692	0.0176
H1_Embryonic_Stem_Cell_Embryo | H3K4me3 | ID:36954	0.9981	0.8939
Thymus | H3K36me3 | ID:36955	0.9635	0.1697
Pancreas | H3K4me1 | ID:36956	0.9709	0.2201
Right_Atrium | H3K36me3 | ID:36957	0.9842	0.4753
Neural_crest_cell_Cranial | TFAP2A | ID:36958	0.993	0.3701
Spleen | H3K4me1 | ID:37005	0.9484	0.2572
Right_Ventricle | H3K9me3 | ID:37006	0.8819	0.0021
Esophagus | H3K4me1 | ID:37009	0.9801	0.0554
Epithelium_Small_Intestine | H3K36me3 | ID:37010	0.9612	0.0633
Psoas_Muscle | H3K9me3 | ID:37011	0.8591	0.0145
Epithelium_Small_Intestine | H3K4me1 | ID:37013	0.9649	0.0909
Epithelium_Small_Intestine | H3K9me3 | ID:37015	0.9066	0.0065
Epithelium_Lung | H3K9me3 | ID:37018	0.8896	0.004
Liver | H3K9me3 | ID:37019	0.9307	0.0232
Sigmoid_Colon | H3K9me3 | ID:37020	0.9043	0.0033
Spleen | H3K36me3 | ID:37021	0.9524	0.1526
Esophagus | H3K9me3 | ID:37022	0.9552	0.0288
Spleen | H3K27ac | ID:37023	0.9873	0.6027
U2OS_Bone | H3K4me3 | ID:37029	0.9941	0.4781
Osteoblast_Bone | H3K4me3 | ID:37030	0.9865	0.1765
Mesenchymal_Stem_Cell_Bone_Marrow | H3K4me3 | ID:37036	0.9902	0.1446
NB4_Promyelocytic_cell_Blood | FLI1 | ID:37055	0.9935	0.3344
U937_Pleura | FLI1 | ID:37056	0.9958	0.657
U937_Pleura | FLI1 | ID:37057	0.9967	0.6685
Endothelial_Cell_Umbilical_Vein | H3K27ac | ID:37086	0.9724	0.437
LNCaP_Epithelium_Prostate | AR | ID:37089	0.996	0.1625
LNCaP_Epithelium_Prostate | POLR2A | ID:37090	0.9983	0.5164
VCaP_Epithelium_Prostate | NR3C1 | ID:37091	0.9809	0.3436
LNCaP_Epithelium_Prostate | AR | ID:37092	0.9961	0.2497
LNCaP_Epithelium_Prostate | NR3C1 | ID:37093	0.9913	0.4001
VCaP_Epithelium_Prostate | AR | ID:37094	0.9788	0.5118
LNCaP_Epithelium_Prostate | POLR2A | ID:37095	0.9956	0.3026
LNCaP_Epithelium_Prostate | AR | ID:37096	0.9913	0.3648
VCaP_Epithelium_Prostate | AR | ID:37099	0.9839	0.4617
Caco-2_Epithelium_Colon | HNF4A | ID:371	0.992	0.3591
LNCaP_Epithelium_Prostate | NR3C1 | ID:37100	0.9903	0.4106
LNCaP_Epithelium_Prostate | NR3C1 | ID:37101	0.9924	0.3286
LNCaP_Epithelium_Prostate | AR | ID:37104	0.9943	0.2524
LNCaP_Epithelium_Prostate | AR | ID:37106	0.9931	0.3484
MCF-10A_Epithelium_Breast | HSF1 | ID:37108	0.9414	0.0025
Stromal_Cell_Adipose | H3K4me2 | ID:3711	0.9928	0.2264
NCI-H838_Epithelium_Lung | HSF1 | ID:37110	0.9911	0.1576
SKBR-3_Mammary_Gland | HSF1 | ID:37111	0.9356	0.0087
BT-20_Epithelium_Mammary_Gland | HSF1 | ID:37116	0.9655	0.0101
Stromal_Cell_Adipose | H3K4me2 | ID:3712	0.9742	0.4154
NCI-H838_Epithelium_Lung | HSF1 | ID:37123	0.9859	0.1654
BT-20_Epithelium_Mammary_Gland | HSF1 | ID:37126	0.8582	0.0082
Stromal_Cell_Adipose | H3K4me2 | ID:3713	0.9769	0.422
Epithelium_Mammary_Gland | HSF1 | ID:37130	0.9061	0.0063
Epithelium_Mammary_Gland | HSF1 | ID:37134	0.9323	0.0103
SKBR-3_Mammary_Gland | HSF1 | ID:37139	0.931	0.0043
Stromal_Cell_Adipose | H3K4me2 | ID:3714	0.9747	0.4219
HT29_Epithelium_Colon | HSF1 | ID:37144	0.7384	0.0034
MCF-10A_Epithelium_Breast | HSF1 | ID:37153	0.8985	0.0084
Epithelium_Mammary_Gland | HSF1 | ID:37156	0.8876	0.008
MCF-7_Epithelium_Breast | H3K4me2 | ID:37163	0.9884	0.2494
MCF-7_Epithelium_Breast | H3K4me2 | ID:37164	0.9812	0.091
H2171_Epithelium_Lung | POLR2A | ID:37165	0.9862	0.5931
U87_Brain | POLR2A | ID:37166	0.993	0.65
MM1.S_B_Lymphocyte_Blood | MYC | ID:37169	0.9908	0.617
H128_Epithelium_Lung | POLR2A | ID:37172	0.9854	0.6135
H2171_Epithelium_Lung | MAX | ID:37173	0.9821	0.584
MM1.S_B_Lymphocyte_Blood | MED1 | ID:37174	0.9859	0.1676
H2171_Epithelium_Lung | MYC | ID:37175	0.9832	0.575
Monocyte_Blood | STAT4 | ID:37177	0.8106	0.0577
Monocyte_Blood | IRF5 | ID:37183	0.7489	0.0005
Monocyte_Blood | IRF5 | ID:37185	0.7772	0.0413
Caco-2_Epithelium_Colon | HNF4A | ID:372	0.9944	0.2772
A549_Epithelium_Lung | CREB1 | ID:37305	0.994	0.5247
GM12878_B_Lymphocyte_Blood | REST | ID:37311	0.9757	0.3341
A549_Epithelium_Lung | CREB1 | ID:37334	0.9939	0.499
A549_Epithelium_Lung | CREB1 | ID:37349	0.9924	0.6568
A549_Epithelium_Lung | JUN | ID:37354	0.9886	0.5779
T_Lymphocyte_Blood | H3K4me3 | ID:3736	0.9758	0.6274
A549_Epithelium_Lung | FOXA2 | ID:37366	0.9885	0.405
Epithelium_Mammary_Gland | H3K4me3 | ID:3737	0.9934	0.3217
Epithelium_Mammary_Gland | H3K4me3 | ID:3738	0.9991	0.4796
Jurkat_E6-1_T_Lymphocyte_Blood | RUNX1 | ID:37384	0.9951	0.3214
Jurkat_E6-1_T_Lymphocyte_Blood | RUNX1 | ID:37388	0.9931	0.2064
[truncated: 19,909 more rows]

## Sheet: Supp Table 2
Supplementary Table 2. Summary of tissues and cell types covered by the Sei model.
Original Cell Type Name	Standardized Celltype Name
1015c	1015c
10326	10326
1184_Stem_cell	1184_Stem_cell
133_Astrocyte	133_Astrocyte
143B_Osteosarcoma_cell	143B_Osteosarcoma_cell
21NT_Epithelium_Breast	21NT_Epithelium_Breast
226LDM	226LDM
22RV1_Epithelium_Prostate	22RV1
293FT_Embryonic_Kidney	293FT
293T	293T
293T_Embryonic_Kidney	293T
293T-Rex	293T-Rex
3565_cells	3565_cells
451Lu_Melanoma_Cell	451Lu_Melanoma_Cell
4star	4star
501-Mel_melanoma	501-Mel
501-Mel_Melanoma_Cell	501-Mel
5637_Stem_cell	5637_Stem_cell
5637_Urinary_Bladder	5637_Urinary_Bladder
6540_cells_Epithelium	6540_cells_Epithelium
697_B-ALL	697_B-ALL
7250_Fibroblast	7250_Fibroblast
76NF2V_Breast	76NF2V_Breast
786-0_Kidney	786-0_Kidney
786-O_Epithelium_Kidney	786-O_Epithelium_Kidney
8988T	8988T
8988t_Epithelium_Pancreas	8988T
9.4_Neuron_Prefrontal	9.4_Neuron_Prefrontal
90-8TL_Schwann_Cell_Brain	90-8TL_Schwann_Cell_Brain
A-172_Glial_Cell_Brain	A-172_Glial_Cell_Brain
A-498	A-498
A3.01_T_Lymphocyte_Blood	A3.01_T_Lymphocyte_Blood
A375_melanoma	A375_melanoma
A375_Melanoma_Cell	A375_melanoma
A375_melanoma_Skin	A375_melanoma
A375_Skin	A375_Skin
A549	A549
A549_Epithelium_Lung	A549
A549_EtOH_0.02pct_Lung_Carcinoma	A549_EtOH_0.02pct_Lung_Carcinoma
A673_Patient	A673
A673_Polygonal_Muscle	A673
AB32_Epithelium_Mammary_Gland	AB32_Epithelium_Mammary_Gland
AC16_Cardiomyocyte	AC16_Cardiomyocyte
ACC112	ACC112
ACH2_HIV-1_latency_T_cell	ACH2_HIV-1_latency_T_cell
ACHN_Kidney	ACHN_Kidney
Activated_Treg	Activated_Treg
Acute_myeloid_leukemia	Acute_myeloid_leukemia
Adipocyte	Adipocyte
Adipocyte_Adipose	Adipocyte
Adipose	Adipose
Adipose_Derived_Mesenchymal_Stem_Cell_Cultured_Cells	Adipose_Derived_Mesenchymal_Stem_Cell_Cultured_Cells
Adipose_Nuclei	Adipose_Nuclei
Adrenal_Gland	Adrenal_Gland
Adult_CD4_Th0	Adult_CD4_Th0
Adult_Liver	Adult_Liver
AG04449	AG04449_Fibroblast_Skin
AG04449_Fibroblast_Skin	AG04449_Fibroblast_Skin
AG04450	AG04450_Fibroblast_Fetal_Lung
AG04450_Fibroblast_Fetal_Lung	AG04450_Fibroblast_Fetal_Lung
AG09309	AG09309_Fibroblast_Skin
AG09309_Fibroblast_Skin	AG09309_Fibroblast_Skin
AG09319	AG09319_Fibroblast_Gingiva
AG09319_Fibroblast_Gingiva	AG09319_Fibroblast_Gingiva
AG10803	AG10803_Fibroblast_Skin
AG10803_Fibroblast_Skin	AG10803_Fibroblast_Skin
AG18359_Lymphocyte	AG18359_Lymphocyte
AGS_Epithelium_Stomach	AGS_Epithelium_Stomach
AGS_gastric_cancer_cell_line	AGS_gastric_cancer_cell_line
Akata_B_Lymphocyte	Akata_B_Lymphocyte
ALL-SIL_T_Lymphocyte_Blood	ALL-SIL_T_Lymphocyte_Blood
AML_cell	AML_cell
Ammon's_horn	Ammon's_horn
Angular_Gyrus	Angular_Gyrus
Anterior_Caudate_Cell_Angular_Gyrus	Anterior_Caudate_Cell_Angular_Gyrus
Anterior_Caudate_Cell_Brain	Anterior_Caudate_Cell_Brain
AoAF	AoAF
Aorta	Aorta
AoSMC	AoSMC
Artery	Artery
Astrocyte	Astrocyte
Astrocyte_Brain	Astrocyte_Brain
Astrocyte_Cerebellum	Astrocyte_Cerebellum
aTconv_T_Lymphocyte_Blood	aTconv_T_Lymphocyte_Blood
ATL-2_Leukemia_Cell	ATL-2_Leukemia_Cell
AU565_Breast	AU565_Breast
B_cell_lymphoma_Peritoneal_Effusion	B_cell_lymphoma_Peritoneal_Effusion
B_cell_precursor	B_cell_precursor
B_Lymphocyte	B_Lymphocyte
B_Lymphocyte_Blood	B_Lymphocyte_Blood
B_Lymphocyte_Bone_Marrow	B_Lymphocyte_Bone_Marrow
B_Lymphocyte_Cord_blood	B_Lymphocyte_Cord_blood
B_Lymphocyte_Lymph_Node	B_Lymphocyte_Lymph_Node
B_Lymphocyte_Spleen	B_Lymphocyte_Spleen
B_Lymphocyte_Tonsil	B_Lymphocyte_Tonsil
BCBL1_B_cell_lymphoma	BCBL1_B_cell_lymphoma
BE2_C	BE2-C
BE2-C_Neuroblast_Brain	BE2-C
BE2-C_Neuroblastoma_cell	BE2-C
BE2-C_Neuroblastoma_cell_Bone_Marrow	BE2-C
BEAS-2B_Epithelium_Lung	BEAS-2B_Epithelium_Lung
Beta_cell	Beta_cell
BeWo	BeWo
BG01_Embryonic_Stem_Cell_Embryo	BG01_Embryonic_Stem_Cell_Embryo
BG01V_-_ATCC_SCRC-2002_Embryonic_Stem_Cell	BG01V_-_ATCC_SCRC-2002_Embryonic_Stem_Cell
BG03_Embryonic_Stem_Cell_Embryo	BG03_Embryonic_Stem_Cell_Embryo
BGC823_human_gastric_cancer_cells	BGC823_human_gastric_cancer_cells
BHY_squamous_cell_carcinoma_Head_and_neck	BHY_squamous_cell_carcinoma_Head_and_neck
BicR_Epithelium_Prostate	BicR_Epithelium_Prostate
BICR16_squamous_cell_carcinoma_Head_and_neck	BICR16_squamous_cell_carcinoma_Head_and_neck
BICR31_squamous_cell_carcinoma_Head_and_neck	BICR31_squamous_cell_carcinoma_Head_and_neck
BICR6_squamous_cell_carcinoma_Head_and_neck	BICR6_squamous_cell_carcinoma_Head_and_neck
BJ	BJ_Fibroblast_Foreskin
BJ_Fibroblast_Foreskin	BJ_Fibroblast_Foreskin
BJ_Fibroblast_Skin	BJ_Fibroblast_Foreskin
BJAB	BJAB
BJAB_B_cell_lymphoma	BJAB
BJAB_B_Lymphocyte	BJAB
BJAB_GCB_DLBCL_cells	BJAB
BJEL_Fibroblast_Foreskin	BJEL_Fibroblast_Foreskin
BJELM_Fibroblast_Foreskin	BJELM_Fibroblast_Foreskin
BL-41_B_Lymphocyte_Blood	BL-41_B_Lymphocyte_Blood
bladder_cancer_cell_line_J82	Bladder_cancer_cell_line_J82
Blast_Cells_Blood	Blast_Cells_Blood
Blood	Blood
Bone	Bone
Bone_Marrow	Bone_Marrow
Bone_Marrow_Derived_Mesenchymal_Stem_Cell_Cultured_Cells	Bone_Marrow_Derived_Mesenchymal_Stem_Cell_Cultured_Cells
Brain	Brain
Brain_Angular_Gyrus	Brain_Angular_Gyrus
Brain_Anterior_Caudate	Brain_Anterior_Caudate
Brain_Cingulate_Gyrus	Brain_Cingulate_Gyrus
Brain_Germinal_Matrix	Brain_Germinal_Matrix
Brain_Hippocampus_Middle	Brain_Hippocampus_Middle
Brain_Inferior_Temporal_Lobe	Brain_Inferior_Temporal_Lobe
Brain_Mid_Frontal_Lobe	Brain_Mid_Frontal_Lobe
Brain_Substantia_Nigra	Brain_Substantia_Nigra
Breast	Breast
Breast_Myoepithelial_Cells	Breast_Myoepithelial_Cells
breast_triple_negative_tumor_cell_line_BCSC1_Breast	breast_triple_negative_tumor_cell_line_BCSC1_Breast
Breast_vHMEC	Breast_vHMEC
BT-16_Brain	BT-16_Brain
BT-20_Epithelium_Mammary_Gland	BT-20_Epithelium_Mammary_Gland
BT-474_Epithelium_Mammary_Gland	BT-474
BT-474_Human_Breast_Cancer_Cell_Breast	BT-474
BT-549_Breast	BT-549
BT-549_Epithelium_Mammary_Gland	BT-549
BT168_Glioblastoma_Stem_Cell	BT168_Glioblastoma_Stem_Cell
C15_hiPSC-derived_cells	C15_hiPSC-derived_cells
C20_hiPS_cell	C20
C20_hiPSC-derived_cells	C20
C4-12	C4-12
C4-2_Epithelium	C4-2
C4-2_Prostate	C4-2
C4-2B_Epithelium_Prostate	C4-2B_Epithelium_Prostate
C6-3_Cortex_Prefrontal	C6-3_Cortex_Prefrontal
C6661	C6661
CA46_B_Lymphocyte	CA46_B_Lymphocyte
Caco-2	Caco-2_Epithelium_Colon
Caco-2_Epithelium_Colon	Caco-2_Epithelium_Colon
caki-1_Kidney	Caki-1_Kidney
Caki-2_Kidney	Caki-2_Kidney
CAL-1_Dendritic_Cell	CAL-1
CAL-1_Plasmacytoid_dendritic_cell	CAL-1
CAL33_squamous_cell_carcinoma_Head_and_neck	CAL33_squamous_cell_carcinoma_Head_and_neck
CAL51-MCF7_Epithelium_Breast	CAL51-MCF7_Epithelium_Breast
Calu-3_Epithelium_Lung	Calu-3_Epithelium_Lung
Calu-3_Lung	Calu-3_Epithelium_Lung
cancer_cells	cancer_cells
cancer_cells_Breast	cancer_cells_Breast
cancer_cells_Pancreas	cancer_cells_Pancreas
Cancer_stem_cell	Cancer_stem_cell
Cancer_stem_cell_Colon	Cancer_stem_cell_Colon
Capan-1_Pancreatic_ductal	Capan-1_Pancreatic_ductal
Capan-2_Pancreatic_ductal	Capan-2_Pancreatic_ductal
cardiogenic_mesoderm_(C-ECs)	cardiogenic_mesoderm_(C-ECs)
Cardiomyocyte	Cardiomyocyte
Cardiomyocyte_Heart	Cardiomyocyte_Heart
CaSki_Cervix	CaSki_Cervix
caudate_nucleus	caudate_nucleus
CClp1	CClp1
CCRF-CEM_T_Lymphocyte_Blood	CCRF-CEM_T_Lymphocyte_Blood
CD14_cell	CD14_Primary_Cells
CD14_Primary_Cells	CD14_Primary_Cells
CD15_Primary_Cells	CD15_Primary_Cells
CD19_Primary_Cells_Cord_BI	CD19_Primary_Cells_Cord_BI
CD19_Primary_Cells_Peripheral_	CD19_Primary_Cells_Peripheral_
CD20+	CD20+
CD3_Primary_Cells_Cord_BI	CD3_Primary_Cells_Cord_BI
CD3_Primary_Cells_Peripheral_	CD3_Primary_Cells_Peripheral_
CD34_Cultured_Cells	CD34_Primary_Cells
CD34_Primary_Cells	CD34_Primary_Cells
CD34+_Mobilized	CD34+_Mobilized
CD36_Cell	CD36_Cell
CD4_Cell	CD4_Primary_Cells
CD4_Memory_Primary_Cells	CD4_Memory_Primary_Cells
CD4_Naive_Primary_Cells	CD4_Naive_Primary_Cells
CD4+_CD25_CD45RA+_Naive_Primary_Cells	CD4+_CD25_CD45RA+_Naive_Primary_Cells
CD4+_CD25_CD45RO+_Memory_Primary_Cells	CD4+_CD25_CD45RO+_Memory_Primary_Cells
CD4+_CD25_IL17_PMA-Ionomycin_stimulated_MACS_purified_Th_Primary_Cells	CD4+_CD25_IL17_PMA-Ionomycin_stimulated_MACS_purified_Th_Primary_Cells
CD4+_CD25_IL17+_PMA-Ionomcyin_stimulated_Th17_Primary_Cells	CD4+_CD25_IL17+_PMA-Ionomcyin_stimulated_Th17_Primary_Cells
CD4+_CD25_Th_Primary_Cells	CD4+_CD25_Th_Primary_Cells
CD4+_CD25+_CD127_Treg_Primary_Cells	CD4+_CD25+_CD127_Treg_Primary_Cells
CD4+_CD25int_CD127+_Tmem_Primary_Cells	CD4+_CD25int_CD127+_Tmem_Primary_Cells
CD56_Primary_Cells	CD56_Primary_Cells
CD8_Memory_Primary_Cells	CD8_Memory_Primary_Cells
CD8_Naive_Primary_Cells	CD8_Naive_Primary_Cells
CEM_C1_Lymphoblast	CEM_C1_Lymphoblast
Cerebellum	Cerebellum
CFPAC-1	CFPAC-1
CFPAC-1_Epithelium_Pancreas	CFPAC-1
CFPAC-1_original_PDAC_cell_line_Pancreatic_ductal	CFPAC-1
CFPAC-1_Pancreatic_ductal	CFPAC-1
CHL-1_melanoma_Skin	CHL-1_melanoma_Skin
chondroblastoma	Chondroblastoma
Chondrocyte_Cartilage	Chondrocyte_Cartilage
Chondrocytes_from_Bone_Marrow_Derived_Mesenchymal_Stem_Cell_Cultured_Cells	Chondrocytes_from_Bone_Marrow_Derived_Mesenchymal_Stem_Cell_Cultured_Cells
Chorion	Chorion
CHP-134	CHP-134
CHP-212_Neuroblastoma_cell	CHP-212_Neuroblastoma_cell
chromosome_duplication_model_of_Dup15q_syndrome	chromosome_duplication_model_of_Dup15q_syndrome
Cingulate_Gyrus	Cingulate_Gyrus
CJM_Melanoma_Cell	CJM_Melanoma_Cell
CLB-Ga_Neuroblastoma_cell	CLB-Ga_Neuroblastoma_cell
Clear_cell_renal_cell_carcinoma_tumor	Clear_cell_renal_cell_carcinoma_tumor
CLL	CLL
CM-10_Snap-frozen_tissue	CM-10_Snap-frozen_tissue
CM-11_Snap-frozen_tissue	CM-11_Snap-frozen_tissue
CM-12_Snap-frozen_tissue	CM-12_Snap-frozen_tissue
CM-13_Snap-frozen_tissue	CM-13_Snap-frozen_tissue
CM-14_Snap-frozen_tissue	CM-14_Snap-frozen_tissue
CMK	CMK_Megakaryocyte_Blood
CMK_Megakaryocyte_Blood	CMK_Megakaryocyte_Blood
COLO_205	COLO_205_Colon
COLO_205_Colon	COLO_205_Colon
COLO_679_Melanoma_Cell	COLO_679_Melanoma_Cell
Colo-205_Colon_cancer_cell_Colon	COLO-205_Colon_cancer_cell_Colon
COLO-320	COLO-320_Colorectal_cancer_cell_line
COLO-320_Colorectal_cancer_cell_line	COLO-320_Colorectal_cancer_cell_line
COLO-320_Epithelium_Colon	COLO-320_Epithelium_Colon
COLO-741	COLO-741_Epithelium_Colon
COLO-741_Epithelium_Colon	COLO-741_Epithelium_Colon
COLO-829	COLO-829_Fibroblast_Skin
COLO-829_Fibroblast_Skin	COLO-829_Fibroblast_Skin
Colon	Colon
Colon_Crypt	Colon_Crypt
Colon_Smooth_Muscle	Colon_Smooth_Muscle
Colonic_Mucosa	Colonic_Mucosa
colorectal_adenocarcinoma_Colon	Colorectal_Adenocarcinoma
Colorectal_cancer_cell_line	Colorectal_cancer_cell_line
Colorectal_cancer_cell_line_Lung	Colorectal_cancer_cell_line_Lung
Cord_blood	Cord_blood
Coronary_artery_smooth_muscle	Coronary_artery_smooth_muscle
Cortex	Cortex
Cortex_Brain	Cortex_Brain
Cortex_Cerebellum	Cortex_Cerebellum
Cortex_Embryonic_Kidney	Cortex_Embryonic_Kidney
Cortex_Fetal_Kidney	Cortex_Fetal_Kidney
Cortex_Fetal_Kidney_Left	Cortex_Fetal_Kidney_Left
Cortex_Fetal_Kidney_Right	Cortex_Fetal_Kidney_Right
Cortex_Globus_Pallidus	Cortex_Globus_Pallidus
Cortex_Kidney	Cortex_Kidney
Cortex_Prefrontal	Cortex_Prefrontal
Cortical_Neuron	Cortical_Neuron
CTR_rhabdomyosarcoma	CTR_rhabdomyosarcoma
CUTLL1_T_Lymphocyte_Blood	CUTLL1_T_Lymphocyte_Blood
CWR22Pc_Epithelium_Prostate	CWR22Pc_Epithelium_Prostate
CyT49_Embryonic_Stem_Cell_Embryo	CyT49_Embryonic_Stem_Cell_Embryo
D-341	D-341
D-341_Brain	D-341
D-341_Medulloblastoma_Cerebellum	D-341
D1_ORL_UVA_Hepatocyte	D1_ORL_UVA_Hepatocyte
D283_Med	D283_Med_Medulloblastoma_Cerebellum
D283_Med_Medulloblastoma_Cerebellum	D283_Med_Medulloblastoma_Cerebellum
Daoy_Polygonal_Cerebellum	Daoy_Polygonal_Cerebellum
Delta47	Delta47
Dendritic_Cell	Dendritic_Cell
Dendritic_Cell_Blood	Dendritic_Cell_Blood
Dendritic_Cell_Cord_blood	Dendritic_Cell_Cord_blood
Detroit_562_Detroit_562_cells	Detroit_562_Detroit_562_cells
Detroit562_squamous_cell_carcinoma_Head_and_neck	Detroit562_squamous_cell_carcinoma_Head_and_neck
DIPG007	DIPG007
DIPG012	DIPG012
DKO1_Colon_cancer_cell_Colon	DKO1_Colon_cancer_cell_Colon
DL23_Epithelium_Colon	DL23_Epithelium_Colon
DLD-1	DLD-1
DLD-1_Colorectal_cancer_cell_line	DLD-1
DLD-1_Epithelium_Colon	DLD-1
DMS53_Lung_Cancer_Cell_Lung	DMS53_Lung_Cancer_Cell_Lung
DN2_Thymocyte	DN2_Thymocyte
DND-41_Leukemia_Cell	DND-41
DND-41_T_Lymphocyte_Blood	DND-41
Dnd41	DND-41
Dnd41_TCell_Leukemia	DND-41
DOHH-2	DOHH-2
DU-528	DU-528_Blood
DU-528_Blood	DU-528_Blood
DU145_Epithelium_Prostate	DU145_Epithelium_Prostate
DUCaP_Epithelium_Prostate	DUCaP_Epithelium_Prostate
Duodenum_Mucosa	Duodenum_Mucosa
Duodenum_Smooth_Muscle	Duodenum_Smooth_Muscle
dura	Dura
EBC-1	EBC-1_Neuroblastoma_cell
EBC-1_Neuroblastoma_cell	EBC-1_Neuroblastoma_cell
ECC-1	ECC-1_Epithelium_Endometrium
ECC-1_Epithelium_Endometrium	ECC-1_Epithelium_Endometrium
Edom-iPS-2_iPSC	Edom-iPS-2_iPSC
EEC16_Epithelium_Endometrium	EEC16_Epithelium_Endometrium
EJ_Urinary_Bladder	EJ_Urinary_Bladder
EL	EL
Elf1_Embryonic_Stem_Cell_Embryo	Elf1_Embryonic_Stem_Cell_Embryo
embryonic_facial_prominence	Embryonic_Facial_Prominence
Embryonic_Fibroblast	Embryonic_Fibroblast
Embryonic_Fibroblast_Foreskin	Embryonic_Fibroblast_Foreskin
Embryonic_Fibroblast_Heart	Embryonic_Fibroblast_Heart
Embryonic_Kidney	Embryonic_Kidney
Embryonic_Stem_Cell	Embryonic_Stem_Cell
Embryonic_Stem_Cell_Embryo	Embryonic_Stem_Cell_Embryo
Embryonic_Stem_Cell_epithelioid_sarcoma	Embryonic_Stem_Cell_Epithelioid_Sarcoma
endocrine_Pancreas	Endocrine_Pancreas
Endoderm	Endoderm
Endoderm_Cell_Embryo	Endoderm_Cell_Embryo
Endoderm_Cell_Endoderm	Endoderm
endometrioid_adenocarcinoma	Endometrioid_Adenocarcinoma
Endothelial_Cell	Endothelial_Cell
Endothelial_Cell_Artery	Endothelial_Cell_Artery
Endothelial_Cell_Blood	Endothelial_Cell_Blood
Endothelial_Cell_Kidney	Endothelial_Cell_Kidney
Endothelial_Cell_Pulmonary_Artery	Endothelial_Cell_Pulmonary_Artery
Endothelial_Cell_Umbilical_Vein	Endothelial_Cell_Umbilical_Vein
EP156T_Epithelium_Prostate	EP156T_Epithelium_Prostate
Epithelium	Epithelium
Epithelium_Alveoli	Epithelium_Alveoli
Epithelium_Amnion	Epithelium_Amnion
Epithelium_Amniotic_Membrane	Epithelium_Amniotic_Membrane
Epithelium_Breast	Epithelium_Breast
Epithelium_Bronchia	Epithelium_Bronchia
Epithelium_Cervix	Epithelium_Cervix
Epithelium_Colon	Epithelium_Colon
Epithelium_Corneal_Epithelium	Epithelium_Corneal_Epithelium
Epithelium_Epididymis	Epithelium_Epididymis
Epithelium_Esophagus	Epithelium_Esophagus
Epithelium_Fetal_Heart	Epithelium_Fetal_Heart
Epithelium_Fetal_Kidney	Epithelium_Fetal_Kidney
Epithelium_Fetal_Kidney_Left	Epithelium_Fetal_Kidney_Left
Epithelium_Fetal_Kidney_Right	Epithelium_Fetal_Kidney_Right
Epithelium_Fetal_Large_Intestine	Epithelium_Fetal_Large_Intestine
Epithelium_Fetal_Lung	Epithelium_Fetal_Lung
Epithelium_Fetal_Lung_Left	Epithelium_Fetal_Lung_Left
Epithelium_Fetal_Lung_Right	Epithelium_Fetal_Lung_Right
Epithelium_Fetal_Muscle_Lower_Limb	Epithelium_Fetal_Muscle_Lower_Limb
Epithelium_Fetal_Placenta	Epithelium_Fetal_Placenta
Epithelium_Fetal_Renal_Pelvis	Epithelium_Fetal_Renal_Pelvis
Epithelium_Fetal_Renal_Pelvis_Left	Epithelium_Fetal_Renal_Pelvis_Left
Epithelium_Fetal_Renal_Pelvis_Right	Epithelium_Fetal_Renal_Pelvis_Right
Epithelium_Fetal_Small_Intestine	Epithelium_Fetal_Small_Intestine
Epithelium_Heart	Epithelium_Heart
Epithelium_Kidney	Epithelium_Kidney
Epithelium_Large_Intestine	Epithelium_Large_Intestine
Epithelium_Liver	Epithelium_Liver
Epithelium_Lung	Epithelium_Lung
Epithelium_Mammary_Gland	Epithelium_Mammary_Gland
Epithelium_Pancreatic_Islet	Epithelium_Pancreatic_Islet
Epithelium_Prostate	Epithelium_Prostate
Epithelium_Small_Intestine	Epithelium_Small_Intestine
Epithelium_Upper_Limb_Muscle	Epithelium_Upper_Limb_Muscle
Epithelium_Urinary_Bladder	Epithelium_Urinary_Bladder
Erythroblast	Erythroblast_Blood
Erythroblast_Blood	Erythroblast_Blood
Erythroblast_Fetal_Liver	Erythroblast_Fetal_Liver
Erythroid_Cell	Erythroid_Cell_Blood
Erythroid_Cell_Blood	Erythroid_Cell_Blood
Erythroid_progenitor_Bone_Marrow	Erythroid_Progenitor_Cell_Bone_Marrow
Erythroid_Progenitor_Cell_Blood	Erythroid_Progenitor_Cell_Blood
Erythroid_Progenitor_Cell_Bone_Marrow	Erythroid_Progenitor_Cell_Bone_Marrow
Erythroid_progenitor_Umbilical_Cord	Erythroid_progenitor_Umbilical_Cord
ES-I3_Cell_Line	ES-I3_Cell_Line
ES-WA7_Cell_Line	ES-WA7_Cell_Line
Esophagus	Esophagus
Ewing_sacroma	Ewing_sacroma
EWS502_Small_Round_Tumor_Cell	EWS502_Small_Round_Tumor_Cell
Exocrine_Pancreatic_Islet	Exocrine_Pancreatic_Islet
Eye	Eye
F5_Erythroid_Progenitor_Cell_Fetal_Liver	F5_Erythroid_Progenitor_Cell_Fetal_Liver
Farage_B_Lymphocyte_Lymph_Node	Farage_B_Lymphocyte_Lymph_Node
FB0167P_Fibroblast	FB0167P_Fibroblast
FB8470_Fibroblast	FB8470_Fibroblast
Fetal_Adrenal_Gland	Fetal_Adrenal_Gland
Fetal_Brain	Fetal_Brain
Fetal_Brain_Female	Fetal_Brain_Female
Fetal_Brain_Male	Fetal_Brain_Male
Fetal_Heart	Fetal_Heart
Fetal_Intestine_Large	Fetal_Intestine_Large
Fetal_Intestine_Small	Fetal_Intestine_Small
Fetal_Kidney	Fetal_Kidney
Fetal_Liver	Fetal_Liver
Fetal_Lung	Fetal_Lung
Fetal_Muscle_Arm	Fetal_Muscle_Arm
Fetal_Muscle_Back	Fetal_Muscle_Back
Fetal_Muscle_Leg	Fetal_Muscle_Leg
Fetal_Muscle_Trunk	Fetal_Muscle_Trunk
Fetal_Muscle_Upper_Trunk	Fetal_Muscle_Upper_Trunk
Fetal_Ovary	Fetal_Ovary
Fetal_Placenta	Fetal_Placenta
Fetal_Renal_Pelvis	Fetal_Renal_Pelvis
Fetal_Renal_Pelvis_Left	Fetal_Renal_Pelvis_Left
Fetal_Renal_Pelvis_Right	Fetal_Renal_Pelvis_Right
Fetal_Skin	Fetal_Skin
Fetal_Skin_Abdomen	Fetal_Skin_Abdomen
Fetal_Skin_Biceps_Left	Fetal_Skin_Biceps_Left
Fetal_Skin_Biceps_Right	Fetal_Skin_Biceps_Right
Fetal_Skin_Quadriceps_Left	Fetal_Skin_Quadriceps_Left
Fetal_Skin_Quadriceps_Right	Fetal_Skin_Quadriceps_Right
Fetal_Skin_Upper_Back	Fetal_Skin_Upper_Back
Fetal_Spinal_Cord	Fetal_Spinal_Cord
Fetal_Stomach	Fetal_Stomach
Fetal_Testis	Fetal_Testis
Fetal_Thymus	Fetal_Thymus
FFPE	FFPE
Fibrobl	Fibroblast
Fibroblast	Fibroblast
Fibroblast_Connective_Tissue	Fibroblast_Connective_Tissue
Fibroblast_Embryo	Fibroblast_Embryo
Fibroblast_Eye	Fibroblast_Eye
Fibroblast_Fetal_Lung	Fibroblast_Fetal_Lung
Fibroblast_Fetal_Skin	Fibroblast_Fetal_Skin
Fibroblast_Fetal_Skin_Back	Fibroblast_Fetal_Skin_Back
Fibroblast_Fetal_Skin_Scalp	Fibroblast_Fetal_Skin_Scalp
Fibroblast_Foreskin	Fibroblast_Foreskin
Fibroblast_Heart	Fibroblast_Heart
Fibroblast_Lung	Fibroblast_Lung
Fibroblast_Periodontal_Ligament	Fibroblast_Periodontal_Ligament
Fibroblast_Prostate	Fibroblast_Prostate
Fibroblast_Pulmonary_Artery	Fibroblast_Pulmonary_Artery
Fibroblast_Skin	Fibroblast_Skin
Fibroblast_Umbilical_Cord	Fibroblast_Umbilical_Cord
Fibroblast_Umbilical_Vein	Fibroblast_Umbilical_Vein
FibroP	FibroP
FLP143HA_Epithelium_Embryonic_Kidney	FLP143HA_Epithelium_Embryonic_Kidney
FLP76_Epithelium_Embryonic_Kidney	FLP76_Epithelium_Embryonic_Kidney
Foreskin	Foreskin
Free_cell	Free_cell
FT194_Fallopian_tube_secretory	FT194_Fallopian_tube_secretory
FT246_Epithelium_Fallopian_tube_secretory	FT246_Epithelium_Fallopian_tube_secretory
FT33_Epithelium_Fallopian_tube_secretory	FT33_Epithelium_Fallopian_tube_secretory
FU97_Gastric_Cancer_Line	FU97_Gastric_Cancer_Line
G-401_Kidney	G-401_Kidney_Rhabdoid_Tumor
G-401_Malignant_rhabdoid_tumor	G-401_Kidney_Rhabdoid_Tumor
Gastric	Gastric
Gastric_Primary_Sample	Gastric
gastrocnemius_medialis	gastrocnemius_medialis
gastroesophageal_sphincter	gastroesophageal_sphincter
GBM1A_Glioblastoma_Stem_Cell	GBM1A_Glioblastoma_Stem_Cell
GBM1B_Glioblastoma_Stem_Cell	GBM1B_Glioblastoma_Stem_Cell
Gen2.2	Gen2.2_Plasmacytoid_dendritic_cell
Gen2.2_Plasmacytoid_dendritic_cell	Gen2.2_Plasmacytoid_dendritic_cell
GI-CA-N_Neuroblastoma_cell	GI-CA-N_Neuroblastoma_cell
GIST48_Mesenchymal_Stem_Cell_Stomach	GIST48_Mesenchymal_Stem_Cell_Stomach
GLC-16_Epithelium_Lung	GLC-16_Epithelium_Lung
Glial_Cell	Glial_Cell
Gliobla	Glioblastoma_Brain
Glioblastoma	Glioblastoma_Brain
Glioblastoma_Brain	Glioblastoma_Brain
Glioblastoma_cell	Glioblastoma_Brain
Glioblastoma_Multiforme_Stem_Like	Glioblastoma_Multiforme_Stem_Like
Glioblastoma_Stem_Cell	Glioblastoma_Stem_Cell
glioma_tumorsphere	glioma_tumorsphere
Globus_Pallidus	Globus_Pallidus
glomerular_visceral_epithelial_cell	glomerular_visceral_epithelial_cell
GM00011_Fibroblast_Fetal_Skin	GM00011_Fibroblast_Fetal_Skin
GM00739_Fibroblast	GM00739_Fibroblast
GM01660_Fibroblast	GM01660_Fibroblast
GM02171_Fibroblast	GM02171_Fibroblast
GM03164_Patient	GM03164_Patient
GM04503_Fibroblast_Skin	GM04503_Fibroblast_Skin
GM04504_Fibroblast_Skin	GM04504_Fibroblast_Skin
GM06170_Fibroblast_Fetal_Skin	GM06170_Fibroblast_Fetal_Skin
GM06990	GM06990_B_Lymphocyte_Blood
GM06990_B_Lymphocyte_Blood	GM06990_B_Lymphocyte_Blood
GM06990_Lymphoblastoid	GM06990_B_Lymphocyte_Blood
GM06993,_GM11992_Lymphoblastoid_Blood	GM06993,_GM11992_Lymphoblastoid_Blood
GM08714	GM08714_Blood
GM08714_Blood	GM08714_Blood
GM10248_Lymphoblastoid_Blood	GM10248_Lymphoblastoid_Blood
GM10266_Lymphoblastoid_Blood	GM10266_Lymphoblastoid_Blood
GM10847	GM10847_Lymphoblastoid_Blood
GM10847_Lymphoblastoid_Blood	GM10847_Lymphoblastoid_Blood
GM10855_Lymphocyte_Blood	GM10855_Lymphocyte_Blood
GM10861_Lymphocyte_Blood	GM10861_Lymphocyte_Blood
GM11992,_GM12763_Lymphoblastoid_Blood	GM11992,_GM12763_Lymphoblastoid_Blood
GM12801	GM12801_B_Lymphocyte_Blood
GM12801_B_Lymphocyte_Blood	GM12801_B_Lymphocyte_Blood
GM12864	GM12864_B_Lymphocyte_Blood
GM12864_B_Lymphocyte_Blood	GM12864_B_Lymphocyte_Blood
GM12865	GM12865_B_Lymphocyte_Blood
GM12865_B_Lymphocyte_Blood	GM12865_B_Lymphocyte_Blood
GM12866_B_Lymphocyte_Blood	GM12866_B_Lymphocyte_Blood
GM12867_B_Lymphocyte_Blood	GM12867_B_Lymphocyte_Blood
GM12868_B_Lymphocyte_Blood	GM12868_B_Lymphocyte_Blood
GM12869_B_Lymphocyte_Blood	GM12869_B_Lymphocyte_Blood
GM12870_B_Lymphocyte_Blood	GM12870_B_Lymphocyte_Blood
GM12871_B_Lymphocyte_Blood	GM12871_B_Lymphocyte_Blood
GM12872	GM12872_B_Lymphocyte_Blood
GM12872_B_Lymphocyte_Blood	GM12872_B_Lymphocyte_Blood
GM12873	GM12873_B_Lymphocyte_Blood
GM12873_B_Lymphocyte_Blood	GM12873_B_Lymphocyte_Blood
GM12874	GM12874_B_Lymphocyte_Blood
GM12874_B_Lymphocyte_Blood	GM12874_B_Lymphocyte_Blood
GM12875	GM12875_B_Lymphocyte_Blood
GM12875_B_Lymphocyte_Blood	GM12875_B_Lymphocyte_Blood
GM12878	GM12878_B_Lymphocyte_Blood
GM12878_B_Lymphocyte_Blood	GM12878_B_Lymphocyte_Blood
GM12878_FACS_sorted_G1_high_group	GM12878_FACS_sorted_G1_high_group
GM12878_FACS_sorted_G1_low_group	GM12878_FACS_sorted_G1_low_group
GM12878_FACS_sorted_G2_group	GM12878_FACS_sorted_G2_group
GM12878_FACS_sorted_S_group	GM12878_FACS_sorted_S_group
GM12878_Lymphoblastoid	GM12878_B_Lymphocyte_Blood
GM12878_Lymphoblastoid_Forebrain	GM12878_Lymphoblastoid_Forebrain
GM12890_Lymphoblastoid_Blood	GM12890_Lymphoblastoid_Blood
GM12891	GM12891_Lymphoblastoid_Blood
GM12891_Lymphoblastoid_Blood	GM12891_Lymphoblastoid_Blood
GM12892	GM12892_Lymphoblastoid_Blood
GM12892_Lymphoblastoid_Blood	GM12892_Lymphoblastoid_Blood
GM13976_Lymphoblastoid_Blood	GM13976_Lymphoblastoid_Blood
GM13977_Lymphoblastoid_Blood	GM13977_Lymphoblastoid_Blood
GM15510	GM15510_Lymphoblastoid_Blood
GM15510_Lymphoblastoid_Blood	GM15510_Lymphoblastoid_Blood
GM17942_Lymphoblastoid	GM17942_Lymphoblastoid
GM18486_Lymphoblastoid_Blood	GM18486_Lymphoblastoid_Blood
GM18498_Lymphoblastoid	GM18498_Lymphoblastoid
GM18499_Lymphoblastoid	GM18499_Lymphoblastoid
GM18501_Lymphoblastoid	GM18501_Lymphoblastoid
GM18502_Lymphoblastoid	GM18502_Lymphoblastoid
GM18504_Lymphoblastoid	GM18504_Lymphoblastoid
GM18505	GM18505_Lymphoblastoid_Blood
GM18505_Lymphoblastoid_Blood	GM18505_Lymphoblastoid_Blood
GM18507	GM18507_Lymphoblastoid_Blood
GM18507_Lymphoblastoid_Blood	GM18507_Lymphoblastoid_Blood
GM18508_Lymphoblastoid_Blood	GM18508_Lymphoblastoid_Blood
GM18510_Lymphoblastoid	GM18510_Lymphoblastoid
GM18511_Lymphoblastoid	GM18511_Lymphoblastoid
GM18516_Lymphoblastoid_Blood	GM18516_Lymphoblastoid_Blood
GM18517_Lymphoblastoid	GM18517_Lymphoblastoid
GM18519_Lymphoblastoid	GM18519_Lymphoblastoid
GM18520_Lymphoblastoid	GM18520_Lymphoblastoid
GM18522_Lymphoblastoid_Blood	GM18522_Lymphoblastoid_Blood
GM18526	GM18526_Lymphoblastoid_Blood
GM18526_Lymphoblastoid_Blood	GM18526_Lymphoblastoid_Blood
GM18852_Lymphoblastoid	GM18852_Lymphoblastoid
GM18853_Lymphoblastoid	GM18853_Lymphoblastoid
GM18855_Lymphoblastoid	GM18855_Lymphoblastoid
GM18856_Lymphoblastoid	GM18856_Lymphoblastoid
GM18858_Lymphoblastoid	GM18858_Lymphoblastoid
GM18859_Lymphoblastoid	GM18859_Lymphoblastoid
GM18861_Lymphoblastoid	GM18861_Lymphoblastoid
GM18862_Lymphoblastoid	GM18862_Lymphoblastoid
GM18870_Lymphoblastoid	GM18870_Lymphoblastoid
GM18907_Lymphoblastoid	GM18907_Lymphoblastoid
GM18909_Lymphoblastoid	GM18909_Lymphoblastoid
GM18912_Lymphoblastoid	GM18912_Lymphoblastoid
GM18913_Lymphoblastoid	GM18913_Lymphoblastoid
GM18916_Lymphoblastoid	GM18916_Lymphoblastoid
GM18951	GM18951_Lymphoblastoid_Blood
GM18951_Lymphoblastoid_Blood	GM18951_Lymphoblastoid_Blood
GM19092_Lymphoblastoid	GM19092_Lymphoblastoid
GM19093_Lymphoblastoid	GM19093_Lymphoblastoid
GM19098_Lymphoblastoid	GM19098_Lymphoblastoid
GM19099	GM19099_Lymphoblastoid_Blood
GM19099_Lymphoblastoid_Blood	GM19099_Lymphoblastoid_Blood
GM19101_Lymphoblastoid	GM19101_Lymphoblastoid
GM19114_Lymphoblastoid	GM19114_Lymphoblastoid
GM19116_Lymphoblastoid	GM19116_Lymphoblastoid
GM19119_Lymphoblastoid	GM19119_Lymphoblastoid
GM19127_Lymphoblastoid	GM19127_Lymphoblastoid
GM19130_Lymphoblastoid	GM19130_Lymphoblastoid
GM19131_Lymphoblastoid	GM19131_Lymphoblastoid
GM19137_Lymphoblastoid	GM19137_Lymphoblastoid
GM19138_Lymphoblastoid	GM19138_Lymphoblastoid
GM19140_Lymphoblastoid	GM19140_Lymphoblastoid
GM19141_Lymphoblastoid_Blood	GM19141_Lymphoblastoid_Blood
GM19143_Lymphoblastoid	GM19143_Lymphoblastoid
GM19144_Lymphoblastoid	GM19144_Lymphoblastoid
GM19147_Lymphoblastoid	GM19147_Lymphoblastoid
GM19152_Lymphoblastoid	GM19152_Lymphoblastoid
GM19153_Lymphoblastoid	GM19153_Lymphoblastoid
GM19159_Lymphoblastoid	GM19159_Lymphoblastoid
GM19160_Lymphoblastoid	GM19160_Lymphoblastoid
GM19171_Lymphoblastoid	GM19171_Lymphoblastoid
GM19190_Lymphoblastoid	GM19190_Lymphoblastoid
GM19192_Lymphoblastoid	GM19192_Lymphoblastoid
GM19193	GM19193_Lymphoblastoid_Blood
GM19193_Lymphoblastoid_Blood	GM19193_Lymphoblastoid_Blood
GM19200_Lymphoblastoid_Blood	GM19200_Lymphoblastoid_Blood
GM19201_Lymphoblastoid	GM19201_Lymphoblastoid
GM19203_Lymphoblastoid	GM19203_Lymphoblastoid
GM19204_Lymphoblastoid_Blood	GM19204_Lymphoblastoid_Blood
GM19206_Lymphoblastoid	GM19206_Lymphoblastoid
GM19207_Lymphoblastoid	GM19207_Lymphoblastoid
GM19209_Lymphoblastoid	GM19209_Lymphoblastoid
GM19210_Lymphoblastoid	GM19210_Lymphoblastoid
GM19222_Lymphoblastoid	GM19222_Lymphoblastoid
GM19223_Lymphoblastoid	GM19223_Lymphoblastoid
GM19225_Lymphoblastoid	GM19225_Lymphoblastoid
GM19238	GM19238_Lymphoblastoid_Blood
GM19238_Lymphoblastoid_Blood	GM19238_Lymphoblastoid_Blood
GM19239	GM19239_Lymphoblastoid_Blood
GM19239_Lymphoblastoid_Blood	GM19239_Lymphoblastoid_Blood
GM19240	GM19240_Lymphoblastoid_Blood
GM19240_Lymphoblastoid_Blood	GM19240_Lymphoblastoid_Blood
GM19257_Lymphoblastoid	GM19257_Lymphoblastoid
GM20000_Lymphoblastoid_Blood	GM20000_Lymphoblastoid_Blood
GM2255_Lymphoblastoid_Blood	GM2255_Lymphoblastoid_Blood
GM2555_Fibroblast	GM2255_Lymphoblastoid_Blood
GM2588_Lymphoblastoid_Blood	GM2588_Lymphoblastoid_Blood
GM2610_Lymphoblastoid_Blood	GM2610_Lymphoblastoid_Blood
GM2630_Lymphoblastoid_Blood	GM2630_Lymphoblastoid_Blood
GP5d_Colon	GP5d_Colon
GRANTA-519_B_Lymphocyte	GRANTA-519_B_Lymphocyte
Granulocyte_Blood	Granulocyte_Blood
Granulosa_cell_Ovary	Granulosa_cell_Ovary
GSU_Stomach	GSU_Stomach
H1_BMP4_Derived_Mesendoderm_Cultured_Cells	H1_BMP4_Derived_Mesendoderm_Cultured_Cells
H1_BMP4_Derived_Trophoblast_Cultured_Cells	H1_BMP4_Derived_Trophoblast_Cultured_Cells
H1_Derived_Mesenchymal_Stem_Cells	H1_Derived_Mesenchymal_Stem_Cells
H1_Derived_Neuronal_Progenitor_Cultured_Cells	H1_Derived_Neuronal_Progenitor_Cultured_Cells
H1_Embryonic_Stem_Cell	H1_Embryonic_Stem_Cell
H1_Embryonic_Stem_Cell_Embryo	H1_Embryonic_Stem_Cell_Embryo
H1-hESC	H1-hESC
H128_Epithelium_Lung	H128_Epithelium_Lung
H1299	H1299_Epithelium_Lung
H1299_Epithelium_Lung	H1299_Epithelium_Lung
H1975_Lung	H1975_Lung
H2009_Lung	H2009_Lung
H209_Lung_Cancer_Cell_Lung	H209_Lung_Cancer_Cell_Lung
H2171_Epithelium_Lung	H2171_Epithelium_Lung
H295R_Epithelium_Adrenal_Gland	H295R_Epithelium_Adrenal_Gland
H3122_Lung	H3122_Lung
H3396_Epithelium_Mammary_Gland	H3396_Epithelium_Mammary_Gland
H358_Lung	H358_Lung
H4_Neuroglioma_cell_Brain	H4_Neuroglioma_cell_Brain
H460_cells	H460_cells
H54_Glial_Cell_Brain	H54_Glial_Cell_Brain
H7_Embryonic_Stem_Cell_Embryo	H7_Embryonic_Stem_Cell_Embryo
H7-hESC	H7_Embryonic_Stem_Cell_Embryo
H9_Cell_Line	H9_Embryonic_Stem_Cell_Embryo
H9_Derived_Neuron_Cultured_Cells	H9_Derived_Neuron_Cultured_Cells
H9_Derived_Neuronal_Progenitor_Cultured_Cells	H9_Derived_Neuron_Cultured_Cells
H9_Embryonic_Stem_Cell_Embryo	H9_Embryonic_Stem_Cell_Embryo
H929_B_Lymphocyte_Bone_Marrow	H929_B_Lymphocyte_Bone_Marrow
H9ES	H9ES
HA-h	HA-h_Astrocyte_Hippocampus
HA-h_Astrocyte_Hippocampus	HA-h_Astrocyte_Hippocampus
HA-sp	HA-sp_Astrocyte_Spinal_Cord
HA-sp_Astrocyte_Spinal_Cord	HA-sp_Astrocyte_Spinal_Cord
HAc	HAc
HaCaT	HaCaT_Keratinocyte
HaCaT_Keratinocyte	HaCaT_Keratinocyte
Haematopoietic_Progenitor_Cell	Haematopoietic_Progenitor_Cell
Haematopoietic_Progenitor_Cell_Blood	Haematopoietic_Progenitor_Cell_Blood
Haematopoietic_Progenitor_Cell_Bone_Marrow	Haematopoietic_Progenitor_Cell_Bone_Marrow
Haematopoietic_Progenitor_Cell_Cord_blood	Haematopoietic_Progenitor_Cell_Cord_blood
HAEpiC	HAEpiC
HAP-1	HAP-1_Embryonic_Stem_Cell_Embryo
HAP-1_Embryonic_Stem_Cell_Embryo	HAP-1_Embryonic_Stem_Cell_Embryo
HBL1_B_cell_lymphoma	HBL1_B_cell_lymphoma
HBL1_B_Lymphocyte_Bone_Marrow	HBL1_B_cell_lymphoma
HBMEC	HBMEC
HCC1143	HCC1143
HCC1395	HCC1395
HCC1806_Epithelium_Breast	HCC1806_Mammary_carcinoma_cell_Breast
HCC1806_Mammary_carcinoma_cell_Breast	HCC1806_Mammary_carcinoma_cell_Breast
HCC1937_Breast	HCC1937_Breast
HCC1954_Breast	HCC1954_Epithelium_Mammary_Gland
HCC1954_Epithelium_Mammary_Gland	HCC1954_Epithelium_Mammary_Gland
HCC2157_Epithelium_Mammary_Gland	HCC2157_Epithelium_Mammary_Gland
HCC4018_Epithelium_Lung	HCC4018_Epithelium_Lung
HCC70_Epithelium_Breast	HCC70_Epithelium_Breast
HCC827_Epithelium_Lung	HCC827_Epithelium_Lung
HCC95_Epithelium_Lung	HCC95_Epithelium_Lung
HCF	HCF
HCFaa	HCFaa
HCM	HCM
HConF	HConF
HCPEpiC	HCPEpiC
HCT-116	HCT-116
HCT-116_Colon	HCT-116_Colorectal_cancer_cell_line
HCT-116_Colon_cancer_cell_Colon	HCT-116_Colorectal_cancer_cell_line
HCT-116_colorectal_adenocarcinoma_HCT116	HCT-116_Colorectal_cancer_cell_line
HCT-116_Colorectal_cancer_cell_line	HCT-116_Colorectal_cancer_cell_line
HCT-116_colorectal_carcinoma_derived_cell_line	HCT-116_Colorectal_cancer_cell_line
HCT-116_Epithelium_HCT116	HCT-116_Colorectal_cancer_cell_line
HCT-116_HCT116	HCT-116_Colorectal_cancer_cell_line
HCT-116_Human_colorectal_cancer_HCT116	HCT-116_Colorectal_cancer_cell_line
HCT-116_Human_colorectal_carcinoma	HCT-116_Colorectal_cancer_cell_line
HCT-116_Human_colorectal_tumor	HCT-116_Colorectal_cancer_cell_line
HCT-15_Epithelium_Colon	HCT-15_Epithelium_Colon
Heart	Heart
HEEpiC	HEEpiC
HEK	HEK293_Epithelium_Embryonic_Kidney
HEK293	HEK293_Epithelium_Embryonic_Kidney
HEK293_Epithelium_Embryonic_Kidney	HEK293_Epithelium_Embryonic_Kidney
HEK293_HEK_293_Cell_Line	HEK293_Epithelium_Embryonic_Kidney
HEK293_Kidney	HEK293_Epithelium_Embryonic_Kidney
HEK293-T-REx	HEK293-T-REx
HEK293A	HEK293A
HEK293FT_Kidney	HEK293FT_Kidney
HEK293T_Epithelium_Embryonic_Kidney	HEK293T_Epithelium_Embryonic_Kidney
HeLa	HeLa_Cervical_Carcinoma
HeLa_Adherent_HeLa_cells	HeLa_Cervical_Carcinoma
HeLa_Cervical_Carcinoma	HeLa_Cervical_Carcinoma
HeLa_Epithelium_Cervix	HeLa_Cervical_Carcinoma
HeLa_Suspension_HeLa_cells	HeLa_Cervical_Carcinoma
HeLa-S3	HeLa-S3_Epithelium_Cervix
HeLa-S3_Epithelium_Cervix	HeLa-S3_Epithelium_Cervix
Hematopoietic_Cell	Hematopoietic_Stem_Cell
Hematopoietic_stem_and_progenitor_cell	Hematopoietic_stem_and_progenitor_cell
Hematopoietic_stem_and_progenitor_cell_Blood	Hematopoietic_stem_and_progenitor_cell_Blood
Hematopoietic_stem_and_progenitor_cell_Bone_Marrow	Hematopoietic_stem_and_progenitor_cell_Bone_Marrow
Hematopoietic_stem_and_progenitor_cell_Cord_blood	Hematopoietic_stem_and_progenitor_cell_Cord_blood
Hematopoietic_stem_and_progenitor_cell_Fetal_Liver	Hematopoietic_stem_and_progenitor_cell_Fetal_Liver
Hematopoietic_Stem_Cell	Hematopoietic_Stem_Cell
Hematopoietic_Stem_Cell_Blood	Hematopoietic_Stem_Cell_Blood
Hematopoietic_Stem_Cell_Cord_blood	Hematopoietic_Stem_Cell_Cord_blood
Hematopoietic_Stem_Cell_Liver	Hematopoietic_Stem_Cell_Liver
hemogenic_mesoderm_(H-ECs)	hemogenic_mesoderm_(H-ECs)
Hep3B	Hep3B
Hepatocyte	Hepatocyte_Liver
Hepatocyte_Liver	Hepatocyte_Liver
Hepatocytes	Hepatocyte_Liver
HepG2	HepG2_Hepatocellular_Carcinoma
HepG2_Epithelium_Liver	HepG2_Hepatocellular_Carcinoma
HepG2_hepatocellular_carcinoma	HepG2_Hepatocellular_Carcinoma
HepG2_Hepatocellular_Carcinoma	HepG2_Hepatocellular_Carcinoma
hES_I3_Embryonic_Stem_Cell_Embryo	hES_I3_Embryonic_Stem_Cell_Embryo
hESC	hESC_Embryonic_Stem_Cell
hESC_Derived_CD184+_Endoderm_Cultured_Cells	hESC_Derived_CD184+_Endoderm_Cultured_Cells
hESC_Derived_CD56+_Ectoderm_Cultured_Cells	hESC_Derived_CD56+_Ectoderm_Cultured_Cells
hESC_Derived_CD56+_Mesoderm_Cultured_Cells	hESC_Derived_CD56+_Mesoderm_Cultured_Cells
hESC_Embryonic_Stem_Cell	hESC_Embryonic_Stem_Cell
HFE145_Gastric_Cancer_Line	HFE145_Gastric_Cancer_Line
HFF	HFF_Fibroblast_Foreskin
HFF_Fibroblast_Foreskin	HFF_Fibroblast_Foreskin
HFF-Myc	HFF-Myc
hFOB_Embryonic_Stem_Cell_Bone	hFOB_Embryonic_Stem_Cell_Bone
HGF	HGF_Fibroblast_Gingiva
HGF_Fibroblast_Gingiva	HGF_Fibroblast_Gingiva
HGFDFN168_Fibroblast_Forearm_Skin_Biopsy	HGFDFN168_Fibroblast_Forearm_Skin_Biopsy
HIPEpiC	HIPEpiC
Hippocampus	Hippocampus
Hippocampus_Middle_Cell_Brain	Hippocampus_Middle_Cell_Brain
HK1	HK1
HKC8_Epithelium_Kidney	HKC8_Epithelium_Kidney
HL-60	HL-60_Leukemia_Cell
HL-60_Acute_myeloid_leukemia	HL-60_Leukemia_Cell
HL-60_Leukemia_Cell	HL-60_Leukemia_Cell
HL-60_Promyeloblast_Blood	HL-60_Leukemia_Cell
hMADS-3_Adipocyte_Adipose	hMADS-3_Adipocyte_Adipose
HMC-L	HMC-L
HMC-LT	HMC-LT
HMC-LTR	HMC-LTR
HMC-P6	HMC-P6
HMEC	HMEC_Mammary_Epithelial
HMEC_Mammary_Epithelial	HMEC_Mammary_Epithelial
HMEC-hTERT	HMEC-hTERT
HMF	HMF
HMLE-Twist-ER_125nM	HMLE-Twist-ER_125nM
HMLER	HMLER
hMSC-TERT4	hMSC-TERT4
HMVEC-dAd	HMVEC-dAd
HMVEC-dBl-Ad	HMVEC-dBl-Ad
HMVEC-dBl-Neo	HMVEC-dBl-Neo
HMVEC-dLy-Ad	HMVEC-dLy-Ad
HMVEC-dLy-Neo	HMVEC-dLy-Neo
HMVEC-dNeo	HMVEC-dNeo
HMVEC-LBl	HMVEC-LBl
HMVEC-LLy	HMVEC-LLy
HNE1	HNE1
HNPCEpiC	HNPCEpiC
HOS_Osteosarcoma_cell	HOS_Osteosarcoma_cell
HPAEC	HPAEC
HPAF	HPAF
HPAF-II_Pancreatic_ductal	HPAF-II_Pancreatic_ductal
HPB-ALL_T_Lymphocyte_Blood	HPB-ALL_T_Lymphocyte_Blood
HPDE6-E6E7	HPDE6-E6E7_Epithelium_Pancreas
HPDE6-E6E7_Epithelium_Pancreas	HPDE6-E6E7_Epithelium_Pancreas
HPdLF	HPdLF
HPF	HPF
HRCEpiC	HRCEpiC
HRE	HRE_Epithelium
HRE_Epithelium	HRE_Epithelium
HRGEC	HRGEC
HRPEpiC	HRPEpiC
HS-ES-2M_Embryonic_Stem_Cell	HS-ES-2M_Embryonic_Stem_Cell_epithelioid_sarcoma
HS-ES-2M_Embryonic_Stem_Cell_epithelioid_sarcoma	HS-ES-2M_Embryonic_Stem_Cell_epithelioid_sarcoma
HS27a_Bone_Marrow	HS27a_Bone_Marrow
HS578T_Epithelium_Mammary_Gland	HS578T_Epithelium_Mammary_Gland
Hs68_Fibroblast_Foreskin	Hs68_Fibroblast_Foreskin
HSC4_squamous_cell_carcinoma_Head_and_neck	HSC4_squamous_cell_carcinoma_Head_and_neck
HSMM	HSMM_Skeletal_Muscle_Myoblasts
HSMM_emb	HSMM_emb
HSMM_Skeletal_Muscle_Myoblasts	HSMM_Skeletal_Muscle_Myoblasts
HSMMtube	HSMMtube_Skeletal_Muscle_Myotubes_Derived_from_HSMM
HSMMtube_Skeletal_Muscle_Myotubes_Derived_from_HSMM	HSMMtube_Skeletal_Muscle_Myotubes_Derived_from_HSMM
HT-3_Patient	HT-3_Patient
HT1080_Connective_Tissue	HT1080_fibrosarcoma
HT1080_fibrosarcoma	HT1080_fibrosarcoma
HT29_Colon	HT29_colorectal_adenocarcinoma
HT29_colorectal_adenocarcinoma	HT29_colorectal_adenocarcinoma
HT29_Epithelium_Colon	HT29_colorectal_adenocarcinoma
hTERT_immortalized_endometriosis_cells	hTERT_immortalized_endometriosis_cells
hTERT-RPE1_Epithelium	hTERT-RPE1_Epithelium
Htr8_Ectoderm	Htr8_Ectoderm
HTR8svn	HTR8svn
Hu09_Osteosarcoma_cell	Hu09_Osteosarcoma_cell
HuCCT1	HuCCT1
HUDEP-2	HUDEP-2
HUES48_Cell_Line	HUES48_Embryonic_Stem_Cell_Embryo
HUES48_Embryonic_Stem_Cell_Embryo	HUES48_Embryonic_Stem_Cell_Embryo
HUES6_Cell_Line	HUES6_Embryonic_Stem_Cell_Embryo
HUES6_Embryonic_Stem_Cell_Embryo	HUES6_Embryonic_Stem_Cell_Embryo
HUES64_Cell_Line	HUES64_Embryonic_Stem_Cell_Embryo
HUES64_Embryonic_Stem_Cell_Embryo	HUES64_Embryonic_Stem_Cell_Embryo
HUES8_hESCs_hESC	HUES8_hESCs_hESC
HUG1N_Stomach	HUG1N_Stomach
Huh-7	Huh7_Epithelium_Liver
Huh-7.5	Huh-7.5
Huh7	Huh7_Epithelium_Liver
Huh7_cancer_cells_Liver	Huh7_Epithelium_Liver
Huh7_Epithelium_Liver	Huh7_Epithelium_Liver
HuRef_Lymphoblast	HuRef_Lymphoblastoid
HuRef_Lymphoblastoid	HuRef_Lymphoblastoid
HUTU80	HUTU80
HUVEC	HUVEC_Umbilical_Vein_Endothelial_Cells
HUVEC_Umbilical_Vein_Endothelial_Cells	HUVEC_Umbilical_Vein_Endothelial_Cells
HVMF	HVMF
Hypothalamus	Hypothalamus
IB4_Lymphocyte_Blood	IB4_Lymphocyte_Blood
ID00014_Lymphoblastoid	ID00014_Lymphoblastoid
ID00015_Lymphoblastoid	ID00015_Lymphoblastoid
ID00016_Lymphoblastoid	ID00016_Lymphoblastoid
IM95_Gastric_Cancer_Line	IM95_Gastric_Cancer_Line
IMEC_Epithelium_Breast	IMEC_Epithelium_Breast
IMR-32_Neuroblastoma_cell	IMR-32_Neuroblastoma_cell
IMR-5	IMR-5
IMR-5_75_Neuroblastoma_cell	IMR-5_75_Neuroblastoma_cell
IMR90	IMR90_Fibroblast_Lung
IMR90_Cell_Line	IMR90_Fibroblast_Lung
IMR90_fibrobasts	IMR90_Fibroblast_Lung
IMR90_Fibroblast	IMR90_Fibroblast_Lung
IMR90_Fibroblast_Lung	IMR90_Fibroblast_Lung
IMR90hTert_Fibroblast_Fetal_Lung	IMR90hTert_Fibroblast_Fetal_Lung
IMS13q_Lymphoblast	IMS13q_Lymphoblast
IN528	IN528
inferior_parietal_cortex	inferior_parietal_cortex
Inferior_Temporal_Lobe_Cell_Brain	Inferior_Temporal_Lobe_Cell_Brain
Innate_lymphoid_cell_precursors_(ILCPs)_Blood	Innate_lymphoid_cell_precursors_(ILCPs)_Blood
Intermediate	Intermediate
IOE11_Epithelium_Ovary	IOE11_Epithelium_Ovary
IOE4_Epithelium_Ovary	IOE4_Epithelium_Ovary
iPS	iPS
iPS_4_iPSC	iPS_4_iPSC
iPS_A1_iPSC	iPS_A1_iPSC
iPS_A6_iPSC	iPS_A6_iPSC
iPS_C1_iPSC	iPS_C1_iPSC
iPS_cells_iPSC	iPS
iPS_DF_19.11_Cell_Line	iPS_DF_19.11_iPSC_Foreskin
iPS_DF_19.11_iPSC_Foreskin	iPS_DF_19.11_iPSC_Foreskin
iPS_DF_19.7_iPSC	iPS_DF_19.7_iPSC
iPS_DF_4.7_iPSC	iPS_DF_4.7_iPSC
iPS_DF_6.9_Cell_Line	iPS_DF_6.9_iPSC
iPS_DF_6.9_iPSC	iPS_DF_6.9_iPSC
iPS-11a_iPSC	iPS-11a_iPSC
iPS-15b_Cell_Line	iPS-15b_iPSC
iPS-15b_iPSC	iPS-15b_iPSC
iPS-18_Cell_Line	iPS-18_Cell_Line
iPS-18c_iPSC	iPS-18c_iPSC
iPS-20b_Cell_Line	iPS-20b_iPSC
iPS-20b_iPSC	iPS-20b_iPSC
iPSC	iPSC
Ishikawa	Ishikawa_Epithelium_Uterus
Ishikawa_Epithelium_Uterus	Ishikawa_Epithelium_Uterus
iSLK-219_Epithelium_Kidney	iSLK-219_Epithelium_Kidney
J-Lat_A72	J-Lat_A72
JHU-011_Erythroblast_Blood	JHU-011_Erythroblast_Fetal_Liver
JHU-011_Erythroblast_Fetal_Liver	JHU-011_Erythroblast_Fetal_Liver
JHU-029	JHU-029
JHU-06_EB	JHU-06
JHU-06_Endothelial_Cell	JHU-06
JHU-06_Keratinocyte	JHU-06
JHU-06_Monocyte_Blood	JHU-06
JJN-3	JJN-3
JMSU-1_cancer_cells	JMSU-1_cancer_cells
Jurkat	Jurkat_T_Lymphocyte_Blood
Jurkat_cells_line	Jurkat_T_Lymphocyte_Blood
Jurkat_E6-1_T_Lymphocyte_Blood	Jurkat_T_Lymphocyte_Blood
Jurkat_T_Lymphocyte_Blood	Jurkat_T_Lymphocyte_Blood
JURL_MK1_Haematopoietic_Progenitor_Cell_Bone_Marrow	JURL_MK1_Haematopoietic_Progenitor_Cell_Bone_Marrow
K562	K562_Leukemia_Cell
K562_Erythroblast_Bone_Marrow	K562_Leukemia_Cell
K562_Haematopoietic_and_lymphoid	K562_Leukemia_Cell
K562_human_erythroleukemic_cell_line	K562_Leukemia_Cell
K562_Leukemia	K562_Leukemia_Cell
K562_Leukemia_Bone	K562_Leukemia_Cell
K562_Leukemia_Cell	K562_Leukemia_Cell
K562_Lymphoblast	K562_Leukemia_Cell
K562_Tail	K562_Leukemia_Cell
KARPAS-422_B_cell_lymphoma	KARPAS-422_B_cell_lymphoma
KARPAS-422_B_Lymphocyte	KARPAS-422_B_cell_lymphoma
Kasumi-1_Acute_myeloid_leukemia	Kasumi-1_Acute_myeloid_leukemia
Kasumi-1_Myeloblast_Blood	Kasumi-1_Acute_myeloid_leukemia
Kasumi-3	Kasumi-3
KATO_III_Stomach	KATO_III_Stomach
KB_Cell_Epithelium_HeLa_contaminant	KB_Cell_Epithelium_HeLa_contaminant
KBM-7_Myeloblast_Blood	KBM-7_Myeloblast_Blood
KBM-7_Myeloid_Cell	KBM-7_Myeloblast_Blood
KELLY	KELLY_Neuroblastoma_cell
KELLY_Neuroblastoma_cell	KELLY_Neuroblastoma_cell
Keratinocyte	Keratinocyte
Keratinocyte_Foreskin	Keratinocyte_Foreskin
Keratinocyte_Skin	Keratinocyte_Skin
KG1_Acute_myeloid_leukemia	KG1_Acute_myeloid_leukemia
KG1_Bone_Marrow	KG1_Acute_myeloid_leukemia
KhES-1_Embryonic_Stem_Cell	KhES-1_Embryonic_Stem_Cell
Kidney	Kidney
KMS11	KMS11_Plasma_Cell_Bone_Marrow
KMS11_Plasma_Cell_Bone_Marrow	KMS11_Plasma_Cell_Bone_Marrow
KOPT-K1_T_Lymphocyte_Blood	KOPT-K1_T_Lymphocyte_Blood
KYSE-150_Epitheloid_Cell_Esophagus	KYSE-150_Epitheloid_Cell_Esophagus
KYSE-510	KYSE-150_Epitheloid_Cell_Esophagus
KYSE-70_Epithelium	KYSE-70_Epithelium
L1236_B_Lymphocyte_Blood	L1236_Hodgkin_Lymphoma_Cell
L1236_Hodgkin_Lymphoma_Cell	L1236_Hodgkin_Lymphoma_Cell
L3.6	L3.6_Pancreas
L3.6_Pancreas	L3.6_Pancreas
L428_B_Lymphocyte_Blood	L428_B_Lymphocyte_Blood
L428-PAX5_B_Lymphocyte	L428-PAX5_B_Lymphocyte
L591_B_Lymphocyte_Blood	L591_B_Lymphocyte_Blood
LAN-1_Neuroblastoma_cell	LAN-1_Neuroblastoma_cell
LAN6	LAN6
LCL_B_Lymphocyte	LCL_Lymphoblastoid_Blood
LCL_Lymphoblastoid_Blood	LCL_Lymphoblastoid_Blood
Left_Ventricle	Left_Ventricle
Leiomyoma_Cell	Leiomyoma_Cell
Leukemia	Leukemia_Cell
Leukemia_Cell	Leukemia_Cell
Leukemic_Blast_Cell	Leukemic_Blast_Cell
Leukemic_Blast_Cell_Bone_Marrow	Leukemic_Blast_Cell_Bone_Marrow
Leukemic_cells_Bone_Marrow	Leukemic_cells_Bone_Marrow
LHCN-M2_Myoblast_Skeletal_Muscle	LHCN-M2_Myoblast_Skeletal_Muscle
LHSAR_Epithelium_Prostate	LHSAR_Epithelium_Prostate
Limb	Limb
LIS2_Embryonic_Stem_Cell_Embryo	LIS2_Embryonic_Stem_Cell_Embryo
Liver	Liver
LM7_Osteosarcoma_cell	LM7_Osteosarcoma_cell
LNAR'	LNAR'
LNCaP	LNCaP_Epithelium_Prostate
LNCaP_Epithelium_Prostate	LNCaP_Epithelium_Prostate
LNCaP_LNCaP_cells	LNCaP_Epithelium_Prostate
LNCaP_Monocyte_Blood	LNCaP_Epithelium_Prostate
LNCaP-abl_Epithelium_Prostate	LNCaP_Epithelium_Prostate
LOUCY_Blood	LOUCY_T_Lymphocyte_Blood
LOUCY_T_Lymphocyte_Blood	LOUCY_T_Lymphocyte_Blood
LoVo_Colon	LoVo_Colon
LOX-IMVI_Melanoma_Cell	LOX-IMVI_Melanoma_Cell_Lymph_Node
LOX-IMVI_Melanoma_Cell_Lymph_Node	LOX-IMVI_Melanoma_Cell_Lymph_Node
LP-1	LP-1
LREX'_Epithelium_Prostate	LREX'_Epithelium_Prostate
LS174T_Epithelium_Colon	LS174T_Epithelium_Colon
LS174T_Goblet_Cell	LS174T_Epithelium_Colon
LS180_Epithelium_Colon	LS180_Epithelium_Colon
LTED	LTED_Breast
LTED_Breast	LTED_Breast
Lu130_Lung_Cancer_Cell_Lung	Lu130_Lung_Cancer_Cell_Lung
Lung	Lung
LX2_Hepatic_Stellate_Cell	LX2_Hepatic_Stellate_Cell
LY1	LY1
LY2_Breast	LY2_Breast
Lymphoblast	Lymphoblastoid_Blood
Lymphoblastoid	Lymphoblastoid_Blood
Lymphoblastoid_Blood	Lymphoblastoid_Blood
Lymphocyte	Lymphocyte_Blood
Lymphocyte_Blood	Lymphocyte_Blood
Lymphocyte_Spleen	Lymphocyte_Spleen
M.M._Fibroblast	M.M._Fibroblast
M0-91_Leukemia_Cell	M0-91_Leukemia_Cell
M059J_Glial_Cell_Brain	M059J_Glial_Cell_Brain
M112_Osteosarcoma_cell	M112_Osteosarcoma_cell
M23F_iPSC	M23F_iPSC
Macrophage	Macrophage_Blood
Macrophage_Blood	Macrophage_Blood
Macrophage_Bone_Marrow	Macrophage_Bone_Marrow
MB231_Breast	MB231_Breast
MB361_Breast	MB361_Breast
MB436_Breast	MB436_Breast
MB468_Breast	MB468_Breast
MCF-10A_Epithelium	MCF-10A_Epithelium_Breast
MCF-10A_Epithelium_Breast	MCF-10A_Epithelium_Breast
MCF-7	MCF-7_Epithelium_Mammary_Gland
MCF-7_asynchonous_cells_Breast	MCF-7_Epithelium_Mammary_Gland
MCF-7_Breast	MCF-7_Epithelium_Mammary_Gland
MCF-7_Epithelium	MCF-7_Epithelium_Mammary_Gland
MCF-7_Epithelium_Breast	MCF-7_Epithelium_Mammary_Gland
MCF-7_Epithelium_Mammary_Gland	MCF-7_Epithelium_Mammary_Gland
MCF-7_FFPE	MCF-7_Epithelium_Mammary_Gland
MCF-7_Human_Breast_Cancer_Cell_Breast	MCF-7_Epithelium_Mammary_Gland
MCF-7_human_brest_cancer_cell_line	MCF-7_Epithelium_Mammary_Gland
MCF-7_Mammary_Gland	MCF-7_Epithelium_Mammary_Gland
MCF-7_Snap-frozen_tissue	MCF-7_Epithelium_Mammary_Gland
MCF10A-Er-Src	MCF10A-Er-Src
MCF10CA1a_Epithelium_Breast	MCF10CA1a_Epithelium_Breast
MCF7-LTED	MCF7-LTED_Epithelium_Mammary_Gland
MCF7-LTED_Epithelium_Mammary_Gland	MCF7-LTED_Epithelium_Mammary_Gland
MCFDCIS_Breast	MCFDCIS_Breast
MD-901_B_Lymphocyte	MD-901_B_Lymphocyte
MDA-231_Epithelium_Mammary_Gland	MDA-231_Epithelium_Mammary_Gland
MDA-MB-134_Epithelium_Mammary_Gland	MDA-MB-134_Epithelium_Mammary_Gland
MDA-MB-157_mDA	MDA-MB-157_Epithelium_Breast
MDA-MB-231_Breast	MDA-MB-231_Epithelium_Breast
MDA-MB-231_Epithelium_Breast	MDA-MB-231_Epithelium_Breast
MDA-MB-231_Epithelium_Mammary_Gland	MDA-MB-231_Epithelium_Breast
MDA-MB-231_mDA	MDA-MB-231_Epithelium_Breast
MDA-MB-436	MDA-MB-436_Epithelium_Breast
MDA-MB-436_Epithelium_Breast	MDA-MB-436_Epithelium_Breast
MDA-MB-453_Breast	MDA-MB-453_Epithelium_Breast
MDA-MB-453_Epithelium_Mammary_Gland	MDA-MB-453_Epithelium_Breast
MDA-MB-468_Breast	MDA-MB-468_Epithelium_Breast
MDA-MB-468_Epithelium_Mammary_Gland	MDA-MB-468_Epithelium_Breast
MDA-MB-468_mDA	MDA-MB-468_Epithelium_Breast
MDA-MD-231_Epithelium_Mammary_Gland	MDA-MD-231_Epithelium_Mammary_Gland
ME-1_Leukemia_Cell	ME-1_Leukemia_Cell
Medulla_Oblongata	Medulla_Oblongata
Medullo	Medullo
Megakaryocyte_Cord_blood	Megakaryocyte_Cord_blood
MEL_Erythroid_Progenitor_Cell	MEL_Erythroid_Progenitor_Cell
Melano	Melano
Melanocyte	Melanocyte
Melanocyte_Foreskin	Melanocyte_Foreskin
Melanocyte_Skin	Melanocyte_Skin
Melanocytic_cell	Melanocytic_cell
melanoma	Melanoma
Melanoma_Cell	Melanoma_Cell
MelJuSo_Melanoma_Cell_Skin	MelJuSo_Melanoma_Cell_Skin
meningioma	Meningioma
Mesenchymal_Cell	Mesenchymal_Cell
Mesenchymal_Stem_Cell	Mesenchymal_Stem_Cell
Mesenchymal_Stem_Cell_Adipose	Mesenchymal_Stem_Cell_Adipose
Mesenchymal_Stem_Cell_Bone_Marrow	Mesenchymal_Stem_Cell_Bone_Marrow
Mesenchymal_Stem_Cell_Derived_Adipocyte_Cultured_Cells	Mesenchymal_Stem_Cell_Derived_Adipocyte_Cultured_Cells
Mesenchymal_Stem_Cell_Umbilical_Cord	Mesenchymal_Stem_Cell_Umbilical_Cord
MG-63_Fibroblast_Bone	MG-63_Osteosarcoma_cell
MG-63_Osteosarcoma_cell	MG-63_Osteosarcoma_cell
MGE_organoids	MGE_organoids
MGG4_Glioblastoma_Stem_Cell	MGG4_Glioblastoma_Stem_Cell
MHH-MED-1_Cardiomyocyte	MHH-MED-1
MHH-MED-1_Th1	MHH-MED-1
MIA_PaCa-2_Epithelium_Pancreas	MIA_PaCa-2_Tumor_cells_Pancreas
MIA_PaCa-2_Pancreatic_ductal	MIA_PaCa-2_Tumor_cells_Pancreas
MIA_PaCa-2_Tumor_cells_Pancreas	MIA_PaCa-2_Tumor_cells_Pancreas
Mid_Frontal_Lobe	Mid_Frontal_Lobe
Midbrain	Midbrain
Middle_Frontal_Gyrus	Middle_Frontal_Gyrus
MIN_cancer_cells_Breast	MIN_cancer_cells_Breast
MKL-1_Merkel_cell_carcinoma	MKL-1_Merkel_cell_carcinoma
MKN1	MKN1
MKN28_Epithelium	MKN28_Epithelium
MKN45	MKN45
MKN7_gastric_cancer_cell_line	MKN7_Gastric_Cancer_Line
MKN7_Gastric_Cancer_Line	MKN7_Gastric_Cancer_Line
ML-2_Monocyte	ML-2_Monocyte
MLL-AF9_Blast_Cells_Bone_Marrow	MLL-AF9_Blast_Cells_Bone_Marrow
MM.1S_B_Lymphoblast_Blood	MM1.S_Multiple_myeloma_cell
MM1.S_B_Lymphocyte_Blood	MM1.S_Multiple_myeloma_cell
MM1.S_Multiple_myeloma_cell	MM1.S_Multiple_myeloma_cell
MM1S_Multiple_myeloma_cell	MM1.S_Multiple_myeloma_cell
MNC491_Monocyte	MNC491_Monocyte
MNC492_Monocyte	MNC492_Monocyte
MNNG_Osteosarcoma_cell	MNNG_Osteosarcoma_cell
MO1043	MO1043_Chronic_Lymphocytic_Leukemia_(CLL)_cell_line
MO1043_Chronic_Lymphocytic_Leukemia_(CLL)_cell_line	MO1043_Chronic_Lymphocytic_Leukemia_(CLL)_cell_line
Mobilized_CD34_Primary_Cells_Female	Mobilized_CD34_Primary_Cells_Female
Mobilized_CD34_Primary_Cells_Male	Mobilized_CD34_Primary_Cells_Male
MOLM-13	MOLM-13_Leukemia_Cell
MOLM-13_Leukemia_Cell	MOLM-13_Leukemia_Cell
MOLM-14_acute_myeloid_leukemia_(AML)_cell_line	MOLM-14_acute_myeloid_leukemia_(AML)_cell_line
MOLM-14_Myeloid_Cell	MOLM-14_Myeloid_Cell
MOLT-3_T_Lymphoblast_Peripheral_Blood	MOLT-3_T_Lymphoblast_Peripheral_Blood
MOLT-4_Leukemia	MOLT-4_Leukemia
MOLT-4_T_Lymphoblast	MOLT-4_Leukemia
Monocyte	Monocyte
Monocyte_Blood	Monocyte_Blood
Monocyte_Bone_Marrow	Monocyte_Bone_Marrow
Monocyte_Cord_blood	Monocyte_Cord_blood
Monocyte_Umbilical_Cord	Monocyte_Umbilical_Cord
Monocytes-CD14+_RO01746	Monocytes-CD14+_RO01746
MR4_Promyelocytic_cell_Bone_Marrow	MR4_Promyelocytic_cell_Bone_Marrow
MRC5_Fibroblast_Lung	MRC5_Fibroblast_Lung
MS1_Lymphoblastoid_Blood	MS1_Lymphoblastoid_Blood
MSC	MSC
MSTO	MSTO
MUGCHOR	MUGCHOR
Multiple_myeloma	Multiple_myeloma
Multipotent_progenitor_cell	Multipotent_progenitor_cell
Muscle	Muscle
Muscle_Satellite_Cultured_Cells	Muscle_Satellite_Cultured_Cells
Mutu_III_B_Lymphocyte	Mutu_III_B_Lymphocyte
MutuI_B_Lymphocyte	MutuI_Burkitt_lymphoma
MutuI_Burkitt_lymphoma	MutuI_Burkitt_lymphoma
MV4-11	MV4-11_Acute_myeloid_leukemia
MV4-11_Acute_myeloid_leukemia	MV4-11_Acute_myeloid_leukemia
MV4-11_AML_cell	MV4-11_Acute_myeloid_leukemia
MV4-11_Leukemia_Cell	MV4-11_Acute_myeloid_leukemia
MV4-11_Macrophage_Blood	MV4-11_Acute_myeloid_leukemia
MV4-11_Monocyte	MV4-11_Acute_myeloid_leukemia
MV4-11R	MV4-11R_Acute_myeloid_leukemia
MV4-11R_Acute_myeloid_leukemia	MV4-11R_Acute_myeloid_leukemia
MV4;11	MV4-11_Acute_myeloid_leukemia
MV4;11_Acute_myeloid_leukemia	MV4-11_Acute_myeloid_leukemia
MV4;11_Blood	MV4-11_Acute_myeloid_leukemia
MV4;11_Leukemia_Cell_Blood	MV4-11_Acute_myeloid_leukemia
Myeloblast_Blood	Myeloblast_Blood
Myeloblast_Bone_Marrow	Myeloblast_Bone_Marrow
Myeloid_Cell	Myeloid_Cell
Myoblast	Myoblast_Muscle
Myoblast_Muscle	Myoblast_Muscle
Myoblast_Skeletal_Muscle	Myoblast_Muscle
Myocyte_Heart	Myocyte_Heart
Myofibroblast_cell	Myofibroblast_cell
Myometr	Myometr
N8-CTx	N8-CTx
N87_Stomach	N87_Stomach
Nalm6_B_cell_precursor_Blood	Nalm6_Leukemia_Cell
Nalm6_Leukemia_Cell	Nalm6_Leukemia_Cell
Namalwa_B_Lymphocyte	Namalwa_B_Lymphocyte
Natural_Killer_Cell_Blood	Natural_Killer_Cell_Blood
NB-1643_Neuroblastoma_cell	NB-1643_Neuroblastoma_cell
NB4	NB4_Leukemia_Cell
NB4_Leukemia_Cell	NB4_Leukemia_Cell
NB4_Leukemic_cells	NB4_Leukemia_Cell
NB4_Promyelocytic_cell_Blood	NB4_Leukemia_Cell
NB69	NB69_Neuroblastoma_cell
NB69_NB69	NB69_Neuroblastoma_cell
NB69_Neuroblastoma_cell	NB69_Neuroblastoma_cell
NCC-59_Gastric_Cancer_Line	NCC-59_Gastric_Cancer_Line
NCCIT_Embryo	NCCIT_Embryonal_carcinoma_cell
NCCIT_Embryonal_carcinoma_cell	NCCIT_Embryonal_carcinoma_cell
NCCIT_Epithelium_Embryo	NCCIT_Embryonal_carcinoma_cell
NCHA1_HIV-1_latency_T_cell	NCHA1_HIV-1_latency_T_cell
NCHA2_HIV-1_latency_T_cell	NCHA2_HIV-1_latency_T_cell
NCI-0075_rhabdomyosarcoma	NCI-0075_rhabdomyosarcoma
NCI-0082_rhabdomyosarcoma	NCI-0082_rhabdomyosarcoma
NCI-H1184_Epithelium_Lung	NCI-H1184_Epithelium_Lung
NCI-H128_Epithelium_Lung	NCI-H128_Epithelium_Lung
NCI-H1755_Epithelium_Lung	NCI-H1755_Epithelium_Lung
NCI-H1819_Lung	NCI-H1819_Lung
NCI-H2052_Epithelium_Lung	NCI-H2052_Epithelium_Lung
NCI-H2087_Epithelium_Lung	NCI-H2087_Epithelium_Lung
NCI-H2087_Lung	NCI-H2087_Epithelium_Lung
NCI-H2107	NCI-H2107_Epithelium_Lung
NCI-H2107_Epithelium_Lung	NCI-H2107_Epithelium_Lung
NCI-H3122_Lung	NCI-H3122_Lung
NCI-H441_Epithelium_Lung	NCI-H441_Epithelium_Lung
NCI-H460	NCI-H460
NCI-H524	NCI-H524_Epithelium_Lung
NCI-H524_Epithelium_Lung	NCI-H524_Epithelium_Lung
NCI-H526_Epithelium_Lung	NCI-H526_Epithelium_Lung
NCI-H660_Epithelium_Prostate	NCI-H660_Epithelium_Prostate
NCI-H69_Epithelium_Lung	NCI-H69_Epithelium_Lung
NCI-H82	NCI-H82_Epithelium_Lung
NCI-H82_Epithelium_Lung	NCI-H82_Epithelium_Lung
NCI-H838_Epithelium_Lung	NCI-H838_Epithelium_Lung
NCI-H889	NCI-H889
Neural_crest_cell_Cranial	Neural_crest_cell_Cranial
neural_crest_line	Neural_crest_line
Neural_Progenitor_Cell	Neural_Progenitor_Cell
Neural_Progenitor_Cell_Brain	Neural_Progenitor_Cell_Brain
Neural_Stem_Cell	Neural_Stem_Cell
Neuroblastoma_cell	Neuroblastoma_cell
Neuroblastoma_patient_cells	Neuroblastoma_cell
Neuroblatoma_cell_line	Neuroblastoma_cell
Neuroectoderm	Neuroectoderm
Neuroepithelial-like_stem_cell	Neuroepithelial-like_stem_cell
Neuron	Neuron
Neuron_Fetal_Brain	Neuron_Fetal_Brain
Neuron_Prefrontal	Neuron_Prefrontal
Neuronal_Progenitor_cell	Neuronal_Progenitor_cell
Neurosphere	Neurosphere
Neurosphere_Cultured_Cells_Cortex_Derived	Neurosphere_Cultured_Cells_Cortex_Derived
Neurosphere_Cultured_Cells_Ganglionic_Eminence_Derived	Neurosphere_Cultured_Cells_Ganglionic_Eminence_Derived
Neutrophil_cell	Neutrophil_cell
Neutrophile	Neutrophile
NGP	NGP_Neuroblastoma_cell
NGP_Neuroblastoma_cell	NGP_Neuroblastoma_cell
NH_A_Astrocytes	NH_A_Astrocytes
NH-A	NH_A_Astrocytes
NHBE_RA_Epithelium_Bronchia	NHBE_RA_Epithelium_Bronchia
NHDF_Ad_Adult_Dermal_Fibroblasts	NHDF-Ad_Fibroblast_Skin
NHDF-Ad	NHDF-Ad_Fibroblast_Skin
NHDF-Ad_Fibroblast_Skin	NHDF-Ad_Fibroblast_Skin
NHDF-neo	NHDF-neo_Fibroblast_Skin
NHDF-neo_Fibroblast_Skin	NHDF-neo_Fibroblast_Skin
NHEK	NHEK_Epidermal_Keratinocytes
NHEK_Epidermal_Keratinocytes	NHEK_Epidermal_Keratinocytes
NHEK_Keratinocyte_Skin	NHEK_Epidermal_Keratinocytes
NHLF	NHLF_Lung_Fibroblasts
NHLF_Fibroblast_Lung	NHLF_Lung_Fibroblasts
NHLF_Lung_Fibroblasts	NHLF_Lung_Fibroblasts
NHU_Urothelium	NHU_Urothelium
NIH:OVCAR-3	NIH:OVCAR-3
NJH29	NJH29
NOMO-1_Acute_myeloid_leukemia	NOMO-1_Acute_myeloid_leukemia
NOMO-1_Myeloid_Cell	NOMO-1_Myeloid_Cell
NS129_rhabdomyosarcoma_Muscle	NS129_rhabdomyosarcoma_Muscle
NS134_rhabdomyosarcoma_Muscle	NS134_rhabdomyosarcoma_Muscle
NT2-D1	NT2-D1_Embryonal_carcinoma_cell
NT2-D1_Embryo	NT2-D1_Embryonal_carcinoma_cell
NT2-D1_Embryonal_carcinoma_cell	NT2-D1_Embryonal_carcinoma_cell
NT2-D1_Stem_cell	NT2-D1_Embryonal_carcinoma_cell
NTERA-2_Testis	NTERA-2_Testis
NTKO_Multiple_myeloma_cell	NTKO_Multiple_myeloma_cell
occipital_lobe	Occipital_lobe
OCI-Ly1_B_cell_lymphoma_Bone_Marrow	OCI-Ly1_B_cell_lymphoma_Bone_Marrow
OCI-Ly10_B_Lymphocyte_Bone_Marrow	OCI-Ly10_B_Lymphocyte_Bone_Marrow
OCI-Ly19_B_cell_lymphoma_Bone_Marrow	OCI-Ly19_B_cell_lymphoma_Bone_Marrow
OCI-Ly2_Epithelium_Mammary_Gland	OCI-Ly2_Epithelium_Mammary_Gland
OCI-Ly3_B_Lymphocyte_Bone_Marrow	OCI-Ly3_B_Lymphocyte_Bone_Marrow
OCI-Ly4_B_Lymphocyte_Bone_Marrow	OCI-Ly4_B_Lymphocyte_Bone_Marrow
OCI-Ly7_B_cell_lymphoma_Blood	OCI-Ly7_B_cell_lymphoma_Blood
OCI-Ly8_B_Lymphocyte_Bone_Marrow	OCI-Ly8_B_Lymphocyte_Bone_Marrow
OCUM-1_Gastric_Cancer_Line	OCUM-1_Gastric_Cancer_Line
OF4155_Neural_Progenitor_Cell	OF4155_Neural_Progenitor_Cell
OS25_Embryonic_Stem_Cell_Embryo	OS25_Embryonic_Stem_Cell_Embryo
Osteobl	Osteobl
Osteoblast	Osteoblast_Bone
Osteoblast_Bone	Osteoblast_Bone
Osteoblasts	Osteoblast_Bone
osteosarcoma	Osteosarcoma
Osteosarcoma_Cell_Line_SJSA_Osteosarcoma_cell	SJSA_Osteosarcoma_cell
osteosarcoma_Lung	Psteosarcoma_Lung
Ovary	Ovary
OVCA429	OVCA429
OVCAR3	OVCAR3_ovarian
OVCAR3_ovarian	OVCAR3_ovarian
OVCAR5_ovarian	OVCAR5_ovarian
Ovcar8	Ovcar8
P12-ICHIKAWA	P12-ICHIKAWA
P3HR-1_B_Lymphocyte	P3HR-1_B_Lymphocyte
P493-6_B_cell_lymphoma	P493-6_B_cell_lymphoma
PANC-1	PANC-1_Pancreatic_ductal
PANC-1_Pancreas	PANC-1_Pancreatic_ductal
PANC-1_Pancreatic_ductal	PANC-1_Pancreatic_ductal
Pancreas	Pancreas
Pancreatic_ductal	Pancreatic_ductal
Pancreatic_Islet	Pancreatic_Islet
Pancreatic_Islets	Pancreatic_Islets
PanIsletD	PanIsletD
PanIslets	PanIslets
PAR_Astrocyte	PAR_Astrocyte
Patient	Patient
Patient_Bone_Marrow	Patient_Bone_Marrow
Patient_derived_xenograft_cells	Patient_derived_xenograft_cells
PaTu8988S_Pancreatic_ductal	PaTu8988S_Pancreatic_ductal
PBDE	PBDE_Erythroblast_Blood
PBDE_Erythroblast_Blood	PBDE_Erythroblast_Blood
PBDEFetal	PBDEFetal
PC-3_Epithelium_Prostate	PC-3_Epithelium_Prostate
PC-3M-luc_Prostate	PC-3M-luc_Prostate
PC-9_Lung_Cancer_Cell_Lung	PC-9_Lung_Cancer_Cell_Lung
PDB1lox-17_puro-5_iPSC	PDB1lox-17_puro-5_iPSC
PDB1lox-21_puro-26_iPSC	PDB1lox-21_puro-26_iPSC
PDB2lox-17_iPSC	PDB2lox-17_iPSC
PDB2lox-21_iPSC	PDB2lox-21_iPSC
PEER	PEER
Penis_Foreskin_Fibroblast_Primary_Cells_skin01	Penis_Foreskin_Fibroblast_Primary_Cells_skin01
Penis_Foreskin_Fibroblast_Primary_Cells_skin02	Penis_Foreskin_Fibroblast_Primary_Cells_skin02
Penis_Foreskin_Keratinocyte_Primary_Cells_skin02	Penis_Foreskin_Keratinocyte_Primary_Cells_skin02
Penis_Foreskin_Keratinocyte_Primary_Cells_skin03	Penis_Foreskin_Keratinocyte_Primary_Cells_skin03
Penis_Foreskin_Melanocyte_Primary_Cells_skin01	Penis_Foreskin_Melanocyte_Primary_Cells_skin01
Penis_Foreskin_Melanocyte_Primary_Cells_skin03	Penis_Foreskin_Melanocyte_Primary_Cells_skin03
PEO1	PEO1
Pericyte_Umbilical_Vein	Pericyte_Umbilical_Vein
Peripheral_Blood_Mononuclear_Primary_Cells	Peripheral_Blood_Mononuclear_Primary_Cells
Peyer's_patch	Peyer's_patch
PF382	PF382_Blood
PF382_Blood	PF382_Blood
Pfeiffer_B_Lymphocyte_Lymph_Node	Pfeiffer_B_Lymphocyte_Lymph_Node
PFSK-1	PFSK-1_Neuron_Brain
PFSK-1_Neuron_Brain	PFSK-1_Neuron_Brain
pHTE	pHTE
Placenta	Placenta
Placenta_Amnion	Placenta_Amnion
Plasma_Cell	Plasma_Cell
Plasmablast	Plasmablast
Plasmacytoid_dendritic_cell	Plasmacytoid_dendritic_cell
Pons	Pons
Pontine	Pontine
Posterior_Fossa	Posterior_Fossa
Pre-B_Lymphocyte	Pre-B_Lymphocyte
PrEC	PrEC_Epithelium_Prostate
PrEC_Epithelium_Prostate	PrEC_Epithelium_Prostate
Prefrontal	Prefrontal
primary_colorectal_cancer_tumor	Primary_colorectal_cancer_tumor
Proerythroblast	Proerythroblast
Proerythroblast_Blood	Proerythroblast_Blood
Proerythroblast_Bone_Marrow	Proerythroblast_Bone_Marrow
Proerythroblast_Fetal_Liver	Proerythroblast_Fetal_Liver
Progenitor_Cells	Progenitor_Cells
Progenitor_Cells_Cord_blood	Progenitor_Cells_Cord_blood
ProgFib	ProgFib
Promyelocytic_cell_Bone_Marrow	Promyelocytic_cell_Bone_Marrow
Prostate	Prostate
Psoas_Muscle	Psoas_Muscle
PT45-P1_Pancreatic_ductal	PT45-P1_Pancreatic_ductal
putamen	Putamen
R1-AD1_Epithelium_Prostate	R1-AD1_Epithelium_Prostate
R1-D567_Epithelium_Prostate	R1-D567_Epithelium_Prostate
Raji	Raji_Lymphoblast
Raji_B_Lymphocyte_Blood	Raji_Lymphoblast
Raji_Lymphoblast	Raji_Lymphoblast
Ramos_B_Lymphocyte	Ramos_B_Lymphocyte
RD_Muscle	RD_Muscle
Rectal_Mucosa	Rectal_Mucosa
Rectal_Mucosa.Donor_29	Rectal_Mucosa.Donor_29
Rectal_Mucosa.Donor_31	Rectal_Mucosa.Donor_31
Rectal_Smooth_Muscle	Rectal_Smooth_Muscle
Reh	REH
REH	REH
Reh_Leukemia_Cell	Reh_Leukemia_Cell
ReN-VM_Neural_Stem_Cell	ReN-VM_Neural_Stem_Cell
RERF-GC-1B_Gastric_Cancer_Line	RERF-GC-1B_Gastric_Cancer_Line
resting_Blood	Resting_Blood
Resting_Treg	Resting_Treg
Retina	Retina
Retinal_pigment_cell	Retinal_pigment_cell
Rh18	Rh18
Rh18_rhabdomyosarcoma	Rh18_rhabdomyosarcoma
Rh4_Muscle	Rh4_rhabdomyosarcoma
Rh4_rhabdomyosarcoma	Rh4_rhabdomyosarcoma
RH5_rhabdomyosarcoma	RH5_rhabdomyosarcoma
rhabdomyosarcoma	Rhabdomyosarcoma
Right_Atrium	Right_Atrium
right_cardiac_atrium	Right_cardiac_atrium
Right_Ventricle	Right_Ventricle
Rj2.2.5	Rj2.2.5
RKO_Epithelium_Colon	RKO_Epithelium_Colon
RL95-2_Uterus	RL95-2_Uterus
RMS008_rhabdomyosarcoma	RMS008_rhabdomyosarcoma
RMS206_rhabdomyosarcoma	RMS206_rhabdomyosarcoma
RMS209_rhabdomyosarcoma	RMS209_rhabdomyosarcoma
RMS216_rhabdomyosarcoma	RMS216_rhabdomyosarcoma
RMS238_rhabdomyosarcoma	RMS238_rhabdomyosarcoma
RPM-MC_Epithelium	RPM-MC_Epithelium
RPMI-7951_Melanoma_Cell_Skin	RPMI-7951_Melanoma_Cell_Skin
RPMI-8402_T_cell_leukemia_Blood	RPMI-8402_T_cell_leukemia_Blood
RPTEC	RPTEC_Epithelium_Kidney
RPTEC_Epithelium_Kidney	RPTEC_Epithelium_Kidney
RS4_B_Lymphocyte	RS4_B_Lymphocyte
RS4_Leukemic_cells	RS4_Leukemic_cells
RT112_Epithelium_Urinary_Bladder	RT112_Epithelium_Urinary_Bladder
RUES2	RUES2
RUES2_cardiac_progenitor_(CP)	RUES2_cardiac_progenitor_(CP)
RUES2_Cardiomyocyte	RUES2_Cardiomyocyte
RUES2_Embryonic_Stem_Cell	RUES2_Embryonic_Stem_Cell
RUES2_Mesodermal_Cell	RUES2_Mesodermal_Cell
RWPE1	RWPE1_Epithelium_Prostate
RWPE1_Epithelium_Prostate	RWPE1_Epithelium_Prostate
SA121_Embryonic_Stem_Cell	SA121_Embryonic_Stem_Cell
SAEC	SAEC
SAEC_Epithelium_Lung	SAEC_Epithelium_Lung
Saos-2_Osteosarcoma_cell	Saos-2_Osteosarcoma_cell_Bone
Saos-2_Osteosarcoma_cell_Bone	Saos-2_Osteosarcoma_cell_Bone
Satellite_Cells_Muscle	Satellite_Cells_Muscle
SCC9_squamous_cell_carcinoma	SCC9_squamous_cell_carcinoma
SCMC_rhabdomyosarcoma	SCMC_rhabdomyosarcoma
SEES-3_Embryonic_Stem_Cell	SEES-3_Embryonic_Stem_Cell
SEM_B_cell_precursor	SEM_B_acute_lymphoblastic_leukemia
SEM_B_Lymphocyte	SEM_B_acute_lymphoblastic_leukemia
SEM_Pre-B_Lymphocyte	SEM_B_acute_lymphoblastic_leukemia
SET2_Megakaryoblastic_Blood	SET2_Megakaryoblastic_Blood
SF268	SF268
SF7761_Diffuse_Intrinsic_Pontine_Glioma_(DIPG)	SF7761_Diffuse_Intrinsic_Pontine_Glioma_(DIPG)
SF7761_Neuron	SF7761_Diffuse_Intrinsic_Pontine_Glioma_(DIPG)
SF7761_Pontine	SF7761_Diffuse_Intrinsic_Pontine_Glioma_(DIPG)
SF8628	SF8628_Pontine
SF8628_Pons	SF8628_Pontine
SF8628_Pontine	SF8628_Pontine
SGBS_Adipocyte_Adipose	SGBS_Adipocyte_Adipose
SH-EP	SH-EP_Neuroblastoma_cell
SH-EP_Neuroblastoma_cell	SH-EP_Neuroblastoma_cell
SH-EP-NMYCER	SH-EP-NMYCER
SH-SY5Y	SH-SY5Y_Neuroblastoma_cell
SH-SY5Y_Bone_Marrow	SH-SY5Y_Bone_Marrow
SH-SY5Y_EPOP_Knockdown	SH-SY5Y_EPOP_Knockdown
SH-SY5Y_EPOP_Overexpression	SH-SY5Y_EPOP_Overexpression
SH-SY5Y_Neuroblastoma_cell	SH-SY5Y_Neuroblastoma_cell
SH-SY5Y_Neuron	SH-SY5Y_Neuroblastoma_cell
SH-SY5Y_Neuron_Midbrain	SH-SY5Y_Neuroblastoma_cell
SH(15M)_chromosome_duplication_model_of_Dup15q_syndrome	SH(15M)_chromosome_duplication_model_of_Dup15q_syndrome
Shef_4_Embryonic_Stem_Cell_Embryo	Shef_4_Embryonic_Stem_Cell_Embryo
SHEP-21N_Neuroblastoma_cell_Bone_Marrow	SHEP-21N_Neuroblastoma_cell_Bone_Marrow
Sigmoid_Colon	Sigmoid_Colon
SJCRH30_Fibroblast_Muscle	SJCRH30_Fibroblast_Muscle
SJNB-12_Neuroblastoma_cell	SJNB-12_Neuroblastoma_cell
SJNB-3_SJNB3	SJNB-3_SJNB3
SJNB-6_Neuroblastoma_cell	SJNB-6_Neuroblastoma_cell
SJNB-8_Neuroblastoma_cell	SJNB-8_Neuroblastoma_cell
SJSA-1_Fibroblast_Bone	SJSA-1_Fibroblast_Bone
SK-CO-1	SK-CO-1
SK-MEL-28_Melanoma_Cell_malignant_melanoma,_noncutaneous_metastasis	SK-MEL-28_Melanoma_Cell_malignant_melanoma,_noncutaneous_metastasis
SK-N-AS_Neuroblast_Brain	SK-N-AS_Neuroblastoma_cell
SK-N-AS_Neuroblastoma_cell	SK-N-AS_Neuroblastoma_cell
SK-N-BE(2)c_Neuroblastoma_cell	SK-N-BE(2)c_Neuroblastoma_cell
SK-N-DZ_Neuroblast_Brain	SK-N-DZ_Neuroblastoma_cell
SK-N-DZ_Neuroblastoma_cell	SK-N-DZ_Neuroblastoma_cell
SK-N-FI_Neuroblastoma_cell	SK-N-FI_Neuroblastoma_cell
SK-N-MC	SK-N-MC_Brain
SK-N-MC_Brain	SK-N-MC_Brain
SK-N-SH	SK-N-SH_Neuroblastoma_cell_Brain
SK-N-SH_Neuroblastoma_cell_Brain	SK-N-SH_Neuroblastoma_cell_Brain
SK-N-SH_RA	SK-N-SH_RA_Neuron_Brain
SK-N-SH_RA_Neuron_Brain	SK-N-SH_RA_Neuron_Brain
SK-OV-3_Embryonic_Stem_Cell_ovarian	SK-OV-3_Embryonic_Stem_Cell_ovarian
SKBR-3_Breast	SKBR-3_Breast
SKBR-3_Mammary_Gland	SKBR-3_Mammary_Gland
Skeletal_Muscle	Skeletal_Muscle
Skeletal_Muscle_Female	Skeletal_Muscle_Female
Skeletal_Muscle_Male	Skeletal_Muscle_Male
SKH1	SKH1
SKH1_SKH-1_cells	SKH1_SKH-1_cells
Skin	Skin
SKMC	SKMC_Myoblast_Skeletal_Muscle
SKMC_Myoblast_Skeletal_Muscle	SKMC_Myoblast_Skeletal_Muscle
SKmel147_melanoma	SKmel147_Melanoma_Cell
SKmel147_Melanoma_Cell	SKmel147_Melanoma_Cell
SKMEL2_melanoma	SKMEL2_melanoma
SKMEL2_Skin	SKMEL2_Skin
SKmel239_melanoma	SKmel239_melanoma
SKMEL30_Melanoma_Cell	SKMEL30_Melanoma_Cell
SKMEL5_melanoma	SKMEL5_melanoma_Skin
SKMEL5_melanoma_Skin	SKMEL5_melanoma_Skin
SKNO-1_AML_cell	SKNO-1_AML_cell
SKNO-1_Myeloblast_Bone_Marrow	SKNO-1_AML_cell
Small_Intestine	Small_Intestine
SMMC-7721_Liver	SMMC-7721_Liver
Smooth_Muscle_Cell	Smooth_Muscle_Cell
Smooth_Muscle_Cell_Colon	Smooth_Muscle_Cell_Colon
Smooth_Muscle_Cell_Coronary_artery_smooth_muscle	Smooth_Muscle_Cell_Coronary_artery_smooth_muscle
Smooth_Muscle_Cell_Duodenum	Smooth_Muscle_Cell_Duodenum
Smooth_Muscle_Cell_Rectum	Smooth_Muscle_Cell_Rectum
Smooth_Muscle_Cell_Stomach	Smooth_Muscle_Cell_Stomach
Smooth_Muscle_Cell_Umbilical_Vein	Smooth_Muscle_Cell_Umbilical_Vein
Snap-frozen_tissue	Snap-frozen_tissue
SNU-16_Gastric_Cancer_Line	SNU-16_Gastric_Cancer_Line
SNU-16_Stomach	SNU-16_Gastric_Cancer_Line
SNU-1750_Gastric_Cancer_Line	SNU-1750_Gastric_Cancer_Line
SNU016	SNU016
SNU175_Colorectal_cancer_cell_line	SNU175_Colorectal_cancer_cell_line
SNU216_Epithelium	SNU216_Epithelium
SNU638	SNU638
SNU719	SNU719
Spermatid	Spermatid
Spinal_Cord	Spinal_Cord
Spleen	Spleen
Stellate	Stellate
Stem_cell	Stem_cell
Stem_cell_Blood	Stem_cell_Blood
Stem_cell_Foreskin	Stem_cell_Foreskin
Stomach	Stomach
Stomach_Mucosa	Stomach_Mucosa
Stomach_Smooth_Muscle	Stomach_Smooth_Muscle
Stromal_Cell	Stromal_Cell
Stromal_Cell_Adipose	Stromal_Cell_Adipose
Stromal_Cell_Endometrium	Stromal_Cell_Endometrium
SU-DHL10_B_Lymphocyte	SU-DHL10_B_Lymphocyte
SU-DHL2_B_Lymphocyte	SU-DHL2_B_Lymphocyte
SU-DHL4_B_Lymphocyte_Peritoneal_Effusion	SU-DHL4_B_Lymphocyte_Peritoneal_Effusion
SU-DHL5_B_Lymphocyte_Lymph_Node	SU-DHL5_B_Lymphocyte_Lymph_Node
SU-DHL6_B_Lymphocyte_Lymph_Node	SU-DHL6_B_Lymphocyte_Lymph_Node
Substantia_Nigra_Cell_Brain	Substantia_Nigra_Cell_Brain
SUM1315MO2	SUM1315MO2
SUM149	SUM149
SUM149R	SUM149R
SUM159PT_Breast	SUM159PT_Mammary_carcinoma_cell_Breast
SUM159PT_Epithelium_Mammary_Gland	SUM159PT_Mammary_carcinoma_cell_Breast
SUM159PT_Mammary_carcinoma_cell	SUM159PT_Mammary_carcinoma_cell_Breast
SUM159PT_Mammary_carcinoma_cell_Breast	SUM159PT_Mammary_carcinoma_cell_Breast
SUM159R	SUM159R
SUM185PE	SUM185PE_Epithelium_Mammary_Gland
SUM185PE_Epithelium_Mammary_Gland	SUM185PE_Epithelium_Mammary_Gland
SUM229_Mammary_carcinoma_cell_Breast	SUM229_Mammary_carcinoma_cell_Breast
SUM44_Breast	SUM44_Breast
superior_temporal_gyrus	superior_temporal_gyrus
SW1116	SW1116
SW1353_Bone	SW1353_Bone
SW48_Colon_cancer_cell_Colon	SW48_Colon_cancer_cell_Colon
SW480_Colon	SW480_Colon
SW480_Epithelium_Colon	SW480_Epithelium_Colon
SW620_Epithelium_Colon	SW620_Epithelium_Colon
T_C28a2_Chondrocyte	T_C28a2_Chondrocyte
T_Lymphocyte	T_Lymphocyte
T_Lymphocyte_Blood	T_Lymphocyte_Blood
T_Lymphocyte_Cord_blood	T_Lymphocyte_Cord_blood
T_Lymphocyte_Fetal_Thymus	T_Lymphocyte_Fetal_Thymus
T_Lymphocyte_Lung	T_Lymphocyte_Lung
T_Lymphocyte_Lymph_Node	T_Lymphocyte_Lymph_Node
T_Lymphocyte_Synovial_Fluid	T_Lymphocyte_Synovial_Fluid
T_Lymphocyte_Tonsil	T_Lymphocyte_Tonsil
T_Lymphocyte_Umbilical_Cord	T_Lymphocyte_Umbilical_Cord
T-47D	T-47D
T.T	T.T
T.T_T_Lymphocyte_Blood	T.T_T_Lymphocyte_Blood
t(3;21)_paitent	t(3;21)_paitent
T24_Urinary_Bladder	T24_Urinary_Bladder
T47D	T47D
T47D_Bone	T47D
T47D_Breast	T47D
T47D_cancer_cells_Breast	T47D
T47D_Embryonic_Stem_Cell_Breast	T47D
T47D_Epithelium_Mammary_Gland	T47D
T47D-MTVL_Breast	T47D-MTVL
T47D-MTVL_Epithelium_Mammary_Gland	T47D-MTVL
T778	T778
T98G_Brain	T98G_Glioblastoma_cell
T98G_Glioblastoma_cell	T98G_Glioblastoma_cell
TAM_R_Epithelium_Mammary_Gland	TAM_R_Epithelium_Mammary_Gland
TC-797	TC-797
TCam-2	TCam-2
TE-7_Epithelium_Esophagus	TE-7
TE-7_Esophageal_squamous_cell_carcinoma_(ESCC)	TE-7
TE10	TE10
TE6	TE6
Testis	Testis
TEX_Lymphocyte_Blood	TEX_Lymphocyte_Blood
TF-1_Erythroblast_Bone_Marrow	TF-1_Erythroblast_Bone_Marrow
Th0_Blood	Th0_Blood
Th1	Th1
Th1_Blood	Th1
Th1_Tonsil	Th1
Th17	Th17
Th17_Blood	Th17
Th17_Tonsil	Th17
Th2	Th2_Blood
Th2_Blood	Th2_Blood
THP-1	THP-1
THP-1_AML_cell	THP-1
THP-1_Leukemia_Cell	THP-1
THP-1_Leukemic_cells	THP-1
THP-1_Macrophage	THP-1
THP-1_Monocyte	THP-1
THP-1_Monocyte_Blood	THP-1
Thymocyte	Thymocyte
Thymocyte_Thymus	Thymocyte
Thymus	Thymus
Thyroid	Thyroid
TIG-3_Fibroblast_Embryonic_Lung	TIG-3_Fibroblast_Embryonic_Lung
TIME_Fibroblast	TIME_Fibroblast
TIME_Glioblastoma_cell_Brain	TIME_Glioblastoma_cell_Brain
TIVE-LTC_T_Lymphocyte_Blood	TIVE-LTC_T_Lymphocyte_Blood
TKO_hESC	TKO_hESC
TKO2_Myeloid_Cell_Blood	TKO2_Myeloid_Cell_Blood
TL-Om1_T_Lymphocyte	TL-Om1_T_Lymphocyte
TMD8	TMD8
Toledo_B_Lymphocyte_Blood	Toledo_B_Lymphocyte_Blood
Tongue	Tongue
Tonsil	Tonsil
TOV-21G	TOV-21G
TR14_Neuroblastoma_cell	TR14_Neuroblastoma_cell
Treg_Blood	Treg_Blood
Treg_cell	Treg_cell
Trophoblast_cell	Trophoblast_cell
Trophoblast_Progenitors	Trophoblast_Progenitors
TSU-1621-MT	TSU-1621-MT
TT_Thyroid	TT_Thyroid
TTC-549_Liver_cell_Liver	TTC-549_Liver_cell_Liver
TTC-549_Liver_tumour_cell_Liver	TTC-549_Liver_tumour_cell_Liver
TTC1240	TTC1240_Malignant_rhabdoid_tumor
TTC1240_Malignant_rhabdoid_tumor	TTC1240_Malignant_rhabdoid_tumor
Tumor_cells	Tumor_cells
Tumor_cells_Brain	Tumor_cells_Brain
Tumour_cells,_NOS	Tumour_cells,_NOS
Type_1_innate_lymphoid_cells_Tonsil	Type_1_innate_lymphoid_cells_Tonsil
Type_3_innate_lympoid_cell_Tonsil	Type_3_innate_lympoid_cell_Tonsil
U-2932_B_Lymphocyte	U-2932_B_Lymphocyte
U266B1	U266B1
U266B1_B_Lymphocyte_Blood	U266B1
U266B1_Plasma_Cell	U266B1
U2OS	U2OS
U2OS_Bone	U2OS
U2OS_osteosarcoma	U2OS
U2OS_Osteosarcoma_cell	U2OS
U87	U87
U87_Brain	U87
U87_Glioblastoma_cell	U87
U87_glioma_cancer_cell_line_overexpressing_sGC-beta1	U87_glioma_cancer_cell_line_overexpressing_sGC-beta1
U87MG_Glial_Cell_Brain	U87MG_Glial_Cell_Brain
U937_Acute_myeloid_leukemia	U937
U937_Monocyte	U937
U937_Pleura	U937
UACC-257_melanoma	UACC-257_melanoma
UACC812_Breast	UACC812_Breast
UCH2_Bone	UCH2_Bone
UCSF-4*_Embryonic_Stem_Cell_Embryo	UCSF-4*_Embryonic_Stem_Cell_Embryo
UKE-1_Leukemia_Cell	UKE-1_Leukemia_Cell
UM-SCC-4_Tongue	UM-SCC-4_Tongue
UM-SCC-47_Tongue	UM-SCC-47_Tongue
UM-SCC-74A_Tongue	UM-SCC-74A_Tongue
Umbilical_Cord	Umbilical_Cord
UPR9_Promyelocytic_cell_Bone_Marrow	UPR9_Promyelocytic_cell_Bone_Marrow
Urinary_Bladder	Urinary_Bladder
Urothelia	Urothelia
Uterus	Uterus
V1009	V1009_Colorectal_cancer_cell_line
V1009_Colorectal_cancer_cell_line	V1009_Colorectal_cancer_cell_line
V1024	V1024_Colorectal_cancer_cell_line
V1024_Colorectal_cancer_cell_line	V1024_Colorectal_cancer_cell_line
V1051_Colorectal_cancer_cell_line	V1051_Colorectal_cancer_cell_line
V1058_Colorectal_cancer_cell_line	V1058_Colorectal_cancer_cell_line
V1074	V1074_Colorectal_cancer_cell_line
V1074_Colorectal_cancer_cell_line	V1074_Colorectal_cancer_cell_line
V1106	V1106_Colorectal_cancer_cell_line
V1106_Colorectal_cancer_cell_line	V1106_Colorectal_cancer_cell_line
V206	V206_Colorectal_cancer_cell_line
V206_Colorectal_cancer_cell_line	V206_Colorectal_cancer_cell_line
V389	V389_Colorectal_cancer_cell_line
V389_Colorectal_cancer_cell_line	V389_Colorectal_cancer_cell_line
V410	V410_Colorectal_cancer_cell_line
V410_Colorectal_cancer_cell_line	V410_Colorectal_cancer_cell_line
V411	V411_Colorectal_cancer_cell_line
V411_Colorectal_cancer_cell_line	V411_Colorectal_cancer_cell_line
V429	V429_Colorectal_cancer_cell_line
V429_Colorectal_cancer_cell_line	V429_Colorectal_cancer_cell_line
V432	V432_Colorectal_cancer_cell_line
V432_Colorectal_cancer_cell_line	V432_Colorectal_cancer_cell_line
V456	V456_Colorectal_cancer_cell_line
V456_Colorectal_cancer_cell_line	V456_Colorectal_cancer_cell_line
V457	V457_Colorectal_cancer_cell_line
V457_Colorectal_cancer_cell_line	V457_Colorectal_cancer_cell_line
V481	V481_Colorectal_cancer_cell_line
V481_Colorectal_cancer_cell_line	V481_Colorectal_cancer_cell_line
V5	V5
V576	V576_Colorectal_cancer_cell_line
V576_Colorectal_cancer_cell_line	V576_Colorectal_cancer_cell_line
V6.5_Embryonic_Stem_Cell	V6.5_Embryonic_Stem_Cell
V703_Colorectal_cancer_cell_line	V703_Colorectal_cancer_cell_line
V784	V784_Colorectal_cancer_cell_line
V784_Colorectal_cancer_cell_line	V784_Colorectal_cancer_cell_line
V8	V8
V852	V852_Colorectal_cancer_cell_line
V852_Colorectal_cancer_cell_line	V852_Colorectal_cancer_cell_line
V855	V855_Colorectal_cancer_cell_line
V855_Colorectal_cancer_cell_line	V855_Colorectal_cancer_cell_line
V866	V866_Colorectal_cancer_cell_line
V866_Colorectal_cancer_cell_line	V866_Colorectal_cancer_cell_line
V940	V940_Colorectal_cancer_cell_line
V940_Colorectal_cancer_cell_line	V940_Colorectal_cancer_cell_line
V968	V968_Colorectal_cancer_cell_line
V968_Colorectal_cancer_cell_line	V968_Colorectal_cancer_cell_line
V9P_Colorectal_cancer_cell_line	V9P_Colorectal_cancer_cell_line
VACO_5_Colorectal_cancer_cell_line_colorectal_cancer_cell_line	VACO_5_Colorectal_cancer_cell_line_colorectal_cancer_cell_line
VACO_503	VACO_503
VACO_868	VACO_868
vagina	Vagina
VAL-3_Embryonic_Stem_Cell	VAL-3_Embryonic_Stem_Cell
VCaP_Epithelium_Prostate	VCaP_Epithelium_Prostate
VCS2_Epithelium_Prostate	VCS2_Epithelium_Prostate
vu1199-F_SV43	vu1199-F_SV43
WA-7_Embryonic_Stem_Cell_Embryo	WA-7_Embryonic_Stem_Cell_Embryo
WA09_Embryonic_Stem_Cell_Embryo	WA09_Embryonic_Stem_Cell_Embryo
WERI-Rb-1	WERI-Rb-1_Eye
WERI-Rb-1_Eye	WERI-Rb-1_Eye
WI-38	WI-38_Fibroblast_Lung
WI-38_Fibroblast_Lung	WI-38_Fibroblast_Lung
WIBR1_Embryonic_Stem_Cell_Embryo	WIBR1_Embryonic_Stem_Cell_Embryo
WIBR2_Embryonic_Stem_Cell_Embryo	WIBR2_Embryonic_Stem_Cell_Embryo
WIBR3_Embryonic_Stem_Cell_Embryo	WIBR3_Embryonic_Stem_Cell_Embryo
WIBR7_Embryonic_Stem_Cell_Embryo	WIBR7_Embryonic_Stem_Cell_Embryo
WIS2_Embryonic_Stem_Cell	WIS2_Embryonic_Stem_Cell
WM115_Epithelium_Skin	WM115_Epithelium_Skin
WM164_Melanoma_Cell	WM164_Melanoma_Cell
WM262_Melanocyte_Skin	WM262_Melanocyte_Skin
WM451-lu_Melanocyte_Skin	WM451-lu_Melanocyte_Skin
WM853.2_Melanoma_Cell	WM853.2_Melanoma_Cell
WM989_melanoma	WM989_melanoma
WSU-DLCL2_B_Lymphocyte_Lymph_Node	WSU-DLCL2_B_Lymphocyte_Lymph_Node
YB5_colorectal_adenocarcinoma_Colon	YB5_colorectal_adenocarcinoma_Colon
YCC-21_Gastric_Cancer_Line	YCC-21_Gastric_Cancer_Line
YCC-22_Gastric_Cancer_Line	YCC-22_Gastric_Cancer_Line
YCC-7_Gastric_Cancer_Line	YCC-7_Gastric_Cancer_Line
YCC3_Epithelium	YCC3
YCC3_Gastric_Cancer_Line	YCC3
YD8_squamous_cell_carcinoma_Head_and_neck	YD8_squamous_cell_carcinoma_Head_and_neck
ZNF532-NUT_24335_NMC	ZNF532-NUT_24335_NMC
ZR-75-1_Breast	ZR-75-1
ZR-75-1_Embryonic_Stem_Cell_Breast	ZR-75-1
ZR-75-1_Epithelium_Mammary_Gland	ZR-75-1
ZR-75-30	ZR-75-30_Epithelium_Mammary_Gland
ZR-75-30_Epithelium_Mammary_Gland	ZR-75-30_Epithelium_Mammary_Gland

## Sheet: Supp Table 3
Supplementary Table 3. Partitioned UKBB GWAS heritability by sequence classes using LDSR. The proportions of heritability are represented by the LDSR estimate - 1 standard error, lower bounded by 0. The LDSR enrichment z-scores are also lower bounded by 0.
Trait	Sequence class	Proportion of h2 (-1*SE)	Proportion of SNPs	Enrichment z-score	Enrichment p-value	Enrichment BH FDR
BLOOD | Eosinophil Count	PC1 Polycomb / Heterochromatin	0	0.0659677	0	0.999998	1
BLOOD | Eosinophil Count	L1 Low signal	0	0.0494494	0	0.834182	1
BLOOD | Eosinophil Count	TN1 Transcription	0	0.0343819	0.668054	0.25205	0.800848
BLOOD | Eosinophil Count	TN2 Transcription	0	0.0309272	0	0.998457	1
BLOOD | Eosinophil Count	L2 Low signal	0.0719014	0.0343601	2.57693	0.0049841	0.0524292
BLOOD | Eosinophil Count	E1 Stem cell	0	0.0344571	0	0.968787	1
BLOOD | Eosinophil Count	E2 Multi-tissue	0.0598269	0.0370178	1.51646	0.0647016	0.390773
BLOOD | Eosinophil Count	E3 Brain / Melanocyte	0	0.0335946	0	0.999834	1
BLOOD | Eosinophil Count	L3 Low signal	0	0.0412601	0.276146	0.391218	0.868158
BLOOD | Eosinophil Count	E4 Multi-tissue	0	0.0331439	0.175615	0.430298	0.870557
BLOOD | Eosinophil Count	TF1 NANOG / FOXA1	0	0.0313565	0	0.999208	1
BLOOD | Eosinophil Count	HET1 Heterochromatin	0	0.0328793	0	0.93906	1
BLOOD | Eosinophil Count	E5 B-cell-like	0.533927	0.0307747	7.25519	2.00506e-13	6.41472e-11
BLOOD | Eosinophil Count	E6 Weak epithelial	0	0.0301336	0	0.93195	1
BLOOD | Eosinophil Count	TF2 CEBPB	0.0189907	0.0279952	0.796776	0.21279	0.757663
BLOOD | Eosinophil Count	PC2 Weak Polycomb	0	0.0316514	0.0452003	0.481974	0.870557
BLOOD | Eosinophil Count	E7 Monocyte / Macrophage	0.219796	0.0279013	3.62751	0.000143086	0.00253776
BLOOD | Eosinophil Count	E8 Weak multi-tissue	0	0.0248583	0.333596	0.369342	0.86579
BLOOD | Eosinophil Count	L4 Low signal	0	0.0372511	0	0.998749	1
BLOOD | Eosinophil Count	TF3 FOXA1 / AR / ESR1	0	0.024821	0	0.999734	1
BLOOD | Eosinophil Count	PC3 Polycomb	0	0.0259099	0	0.984406	1
BLOOD | Eosinophil Count	TN3 Transcription	0	0.0184956	0.450615	0.326133	0.843218
BLOOD | Eosinophil Count	L5 Low signal	0	0.0231829	0.231078	0.408627	0.868158
BLOOD | Eosinophil Count	HET2 Heterochromatin	0	0.0209575	0	0.941008	1
BLOOD | Eosinophil Count	L6 Low signal	0.0347736	0.0216887	1.41786	0.0781159	0.437077
BLOOD | Eosinophil Count	P Promoter	0.187257	0.015966	4.58631	2.25573e-06	6.06846e-05
BLOOD | Eosinophil Count	E9 Liver / Intestine	0.000641002	0.0190451	0.471774	0.318544	0.842875
BLOOD | Eosinophil Count	CTCF CTCF-Cohesin	0	0.0160828	0	0.71311	1
BLOOD | Eosinophil Count	TN4 Transcription	0	0.0158739	0.357112	0.360504	0.856794
BLOOD | Eosinophil Count	HET3 Heterochromatin	0	0.0139673	0	0.993804	1
BLOOD | Eosinophil Count	E10 Brain	0	0.0122468	0	0.999204	1
BLOOD | Eosinophil Count	TF4 OTX2	0	0.0109739	0	0.98022	1
BLOOD | Eosinophil Count	HET4 Heterochromatin	0	0.0140978	0	0.948321	1
BLOOD | Eosinophil Count	L7 Low signal	0	0.0121183	0	0.933402	1
BLOOD | Eosinophil Count	PC4 Polycomb / Bivalent stem cell Enh	0	0.00906955	0	0.973241	1
BLOOD | Eosinophil Count	HET5 Centromere	0.000815906	0.000231834	1.11222	0.133022	0.620041
BLOOD | Eosinophil Count	E11 T-cell	0.199147	0.0092487	5.03651	2.37047e-07	9.28433e-06
BLOOD | Eosinophil Count	TF5 AR	0	0.00833244	0	0.692184	1
BLOOD | Eosinophil Count	E12 Erythroblast-like	0.0428032	0.00698354	1.95691	0.0251789	0.199732
BLOOD | Eosinophil Count	HET6 Centromere	0	5.55261e-05	0	0.869946	1
BLOOD | High Light Scatter Reticulocyte Count	PC1 Polycomb / Heterochromatin	0	0.0659677	0	0.984163	1
BLOOD | High Light Scatter Reticulocyte Count	L1 Low signal	0	0.0494494	0	0.975661	1
BLOOD | High Light Scatter Reticulocyte Count	TN1 Transcription	0.0524299	0.0343819	1.46538	0.0714082	0.413069
BLOOD | High Light Scatter Reticulocyte Count	TN2 Transcription	0	0.0309272	0	0.999998	1
BLOOD | High Light Scatter Reticulocyte Count	L2 Low signal	0	0.0343601	0	0.927843	1
BLOOD | High Light Scatter Reticulocyte Count	E1 Stem cell	0	0.0344571	0	0.982957	1
BLOOD | High Light Scatter Reticulocyte Count	E2 Multi-tissue	0.18795	0.0370178	3.74752	8.92946e-05	0.00166212
BLOOD | High Light Scatter Reticulocyte Count	E3 Brain / Melanocyte	0	0.0335946	0.214679	0.415009	0.869807
BLOOD | High Light Scatter Reticulocyte Count	L3 Low signal	0.0130496	0.0412601	0.441522	0.329418	0.843218
BLOOD | High Light Scatter Reticulocyte Count	E4 Multi-tissue	0.0537473	0.0331439	1.35052	0.0884249	0.477698
BLOOD | High Light Scatter Reticulocyte Count	TF1 NANOG / FOXA1	0	0.0313565	0	0.826971	1
BLOOD | High Light Scatter Reticulocyte Count	HET1 Heterochromatin	0	0.0328793	0	0.996911	1
BLOOD | High Light Scatter Reticulocyte Count	E5 B-cell-like	0.0788491	0.0307747	2.09127	0.0182518	0.15116
BLOOD | High Light Scatter Reticulocyte Count	E6 Weak epithelial	0	0.0301336	0	0.794161	1
BLOOD | High Light Scatter Reticulocyte Count	TF2 CEBPB	0	0.0279952	0.0522322	0.479172	0.870557
BLOOD | High Light Scatter Reticulocyte Count	PC2 Weak Polycomb	0	0.0316514	0	0.964186	1
BLOOD | High Light Scatter Reticulocyte Count	E7 Monocyte / Macrophage	0.0185839	0.0279013	0.758631	0.224037	0.775336
BLOOD | High Light Scatter Reticulocyte Count	E8 Weak multi-tissue	0.0124057	0.0248583	0.59866	0.2747	0.821042
BLOOD | High Light Scatter Reticulocyte Count	L4 Low signal	0	0.0372511	0	0.928103	1
BLOOD | High Light Scatter Reticulocyte Count	TF3 FOXA1 / AR / ESR1	0.00805928	0.024821	0.605049	0.272573	0.817394
BLOOD | High Light Scatter Reticulocyte Count	PC3 Polycomb	0	0.0259099	0	0.970537	1
BLOOD | High Light Scatter Reticulocyte Count	TN3 Transcription	0.0282958	0.0184956	1.38433	0.083129	0.455634
BLOOD | High Light Scatter Reticulocyte Count	L5 Low signal	0	0.0231829	0	0.876952	1
BLOOD | High Light Scatter Reticulocyte Count	HET2 Heterochromatin	0	0.0209575	0.971302	0.165699	0.70099
BLOOD | High Light Scatter Reticulocyte Count	L6 Low signal	0	0.0216887	0.190724	0.424371	0.870557
BLOOD | High Light Scatter Reticulocyte Count	P Promoter	0.231484	0.015966	6.70174	1.02975e-11	1.38281e-09
BLOOD | High Light Scatter Reticulocyte Count	E9 Liver / Intestine	0.0240201	0.0190451	1.07401	0.14141	0.638863
BLOOD | High Light Scatter Reticulocyte Count	CTCF CTCF-Cohesin	0	0.0160828	0	0.971449	1
BLOOD | High Light Scatter Reticulocyte Count	TN4 Transcription	0.0694061	0.0158739	2.1926	0.0141683	0.122748
BLOOD | High Light Scatter Reticulocyte Count	HET3 Heterochromatin	0	0.0139673	0.118805	0.452715	0.870557
BLOOD | High Light Scatter Reticulocyte Count	E10 Brain	0	0.0122468	0	0.998878	1
BLOOD | High Light Scatter Reticulocyte Count	TF4 OTX2	0	0.0109739	0.0727132	0.471017	0.870557
BLOOD | High Light Scatter Reticulocyte Count	HET4 Heterochromatin	0	0.0140978	0	0.999843	1
BLOOD | High Light Scatter Reticulocyte Count	L7 Low signal	0	0.0121183	0.224277	0.411271	0.868158
BLOOD | High Light Scatter Reticulocyte Count	PC4 Polycomb / Bivalent stem cell Enh	0	0.00906955	0	0.882215	1
BLOOD | High Light Scatter Reticulocyte Count	HET5 Centromere	0	0.000231834	0.286362	0.387301	0.868158
BLOOD | High Light Scatter Reticulocyte Count	E11 T-cell	0.0205835	0.0092487	1.29458	0.097732	0.514555
BLOOD | High Light Scatter Reticulocyte Count	TF5 AR	0	0.00833244	0.0861497	0.465674	0.870557
BLOOD | High Light Scatter Reticulocyte Count	E12 Erythroblast-like	0.138182	0.00698354	4.1268	1.83922e-05	0.000397441
BLOOD | High Light Scatter Reticulocyte Count	HET6 Centromere	0	5.55261e-05	0	0.992631	1
BLOOD | Lymphocyte Count	PC1 Polycomb / Heterochromatin	0	0.0659677	0	1	1
BLOOD | Lymphocyte Count	L1 Low signal	0	0.0494494	0	0.925042	1
BLOOD | Lymphocyte Count	TN1 Transcription	0	0.0343819	0	0.978648	1
BLOOD | Lymphocyte Count	TN2 Transcription	0	0.0309272	0	0.9996	1
BLOOD | Lymphocyte Count	L2 Low signal	0.0266715	0.0343601	0.656355	0.255798	0.8015
BLOOD | Lymphocyte Count	E1 Stem cell	0	0.0344571	0	0.999884	1
BLOOD | Lymphocyte Count	E2 Multi-tissue	0.00604957	0.0370178	0.0747788	0.470195	0.870557
BLOOD | Lymphocyte Count	E3 Brain / Melanocyte	0	0.0335946	0.890607	0.18657	0.718754
BLOOD | Lymphocyte Count	L3 Low signal	0.0543764	0.0412601	1.20611	0.113888	0.575738
BLOOD | Lymphocyte Count	E4 Multi-tissue	0.150016	0.0331439	3.2495	0.00057804	0.00804975
BLOOD | Lymphocyte Count	TF1 NANOG / FOXA1	0	0.0313565	0	0.970582	1
BLOOD | Lymphocyte Count	HET1 Heterochromatin	0	0.0328793	0	0.952008	1
BLOOD | Lymphocyte Count	E5 B-cell-like	0.373893	0.0307747	7.56445	1.94289e-14	1.96894e-11
BLOOD | Lymphocyte Count	E6 Weak epithelial	0	0.0301336	0	0.935174	1
BLOOD | Lymphocyte Count	TF2 CEBPB	0	0.0279952	0.565264	0.285947	0.829599
BLOOD | Lymphocyte Count	PC2 Weak Polycomb	0	0.0316514	0.34008	0.366898	0.864372
BLOOD | Lymphocyte Count	E7 Monocyte / Macrophage	0.166468	0.0279013	4.59876	2.12505e-06	5.87513e-05
BLOOD | Lymphocyte Count	E8 Weak multi-tissue	0.0133376	0.0248583	0.571302	0.283898	0.827484
BLOOD | Lymphocyte Count	L4 Low signal	0	0.0372511	0	0.999838	1
BLOOD | Lymphocyte Count	TF3 FOXA1 / AR / ESR1	0	0.024821	0	0.984686	1
BLOOD | Lymphocyte Count	PC3 Polycomb	0	0.0259099	0	0.970623	1
BLOOD | Lymphocyte Count	TN3 Transcription	0.0385672	0.0184956	1.70539	0.0440609	0.304539
BLOOD | Lymphocyte Count	L5 Low signal	0	0.0231829	0.586404	0.278802	0.822494
BLOOD | Lymphocyte Count	HET2 Heterochromatin	0.0253996	0.0209575	1.20075	0.114924	0.575943
BLOOD | Lymphocyte Count	L6 Low signal	0	0.0216887	0	0.952022	1
BLOOD | Lymphocyte Count	P Promoter	0.187206	0.015966	4.08123	2.2399e-05	0.000473148
BLOOD | Lymphocyte Count	E9 Liver / Intestine	0.0134255	0.0190451	0.873005	0.19133	0.721915
BLOOD | Lymphocyte Count	CTCF CTCF-Cohesin	0	0.0160828	0	0.908322	1
BLOOD | Lymphocyte Count	TN4 Transcription	0.0311835	0.0158739	1.52122	0.0641024	0.389526
BLOOD | Lymphocyte Count	HET3 Heterochromatin	0	0.0139673	0	0.998885	1
BLOOD | Lymphocyte Count	E10 Brain	0	0.0122468	0.178596	0.429128	0.870557
BLOOD | Lymphocyte Count	TF4 OTX2	0	0.0109739	0	0.989669	1
BLOOD | Lymphocyte Count	HET4 Heterochromatin	0	0.0140978	0	0.99911	1
BLOOD | Lymphocyte Count	L7 Low signal	0	0.0121183	0	0.872516	1
BLOOD | Lymphocyte Count	PC4 Polycomb / Bivalent stem cell Enh	0	0.00906955	0	0.902722	1
BLOOD | Lymphocyte Count	HET5 Centromere	0	0.000231834	0.102389	0.459224	0.870557
BLOOD | Lymphocyte Count	E11 T-cell	0.155398	0.0092487	5.47442	2.19469e-08	1.17886e-06
BLOOD | Lymphocyte Count	TF5 AR	0	0.00833244	0	1	1
BLOOD | Lymphocyte Count	E12 Erythroblast-like	0.0290485	0.00698354	1.66946	0.0475128	0.324815
BLOOD | Lymphocyte Count	HET6 Centromere	0	5.55261e-05	0.813953	0.207836	0.752552
BLOOD | Mean Corpuscular Hemoglobin	PC1 Polycomb / Heterochromatin	0	0.0659677	0	0.999889	1
BLOOD | Mean Corpuscular Hemoglobin	L1 Low signal	0	0.0494494	0	0.994153	1
BLOOD | Mean Corpuscular Hemoglobin	TN1 Transcription	0.114376	0.0343819	2.52219	0.00583135	0.0602105
BLOOD | Mean Corpuscular Hemoglobin	TN2 Transcription	0	0.0309272	0	0.999933	1
BLOOD | Mean Corpuscular Hemoglobin	L2 Low signal	0.00972682	0.0343601	0.0962526	0.46166	0.870557
BLOOD | Mean Corpuscular Hemoglobin	E1 Stem cell	0	0.0344571	0	0.999993	1
BLOOD | Mean Corpuscular Hemoglobin	E2 Multi-tissue	0.0967057	0.0370178	2.03143	0.0211057	0.17116
BLOOD | Mean Corpuscular Hemoglobin	E3 Brain / Melanocyte	0	0.0335946	0.12304	0.451038	0.870557
BLOOD | Mean Corpuscular Hemoglobin	L3 Low signal	0.099654	0.0412601	1.80229	0.0357502	0.257511
BLOOD | Mean Corpuscular Hemoglobin	E4 Multi-tissue	0	0.0331439	0	0.871549	1
BLOOD | Mean Corpuscular Hemoglobin	TF1 NANOG / FOXA1	0	0.0313565	0	0.967397	1
BLOOD | Mean Corpuscular Hemoglobin	HET1 Heterochromatin	0	0.0328793	0	0.837407	1
BLOOD | Mean Corpuscular Hemoglobin	E5 B-cell-like	0.228292	0.0307747	4.34616	6.92704e-06	0.000164846
BLOOD | Mean Corpuscular Hemoglobin	E6 Weak epithelial	0	0.0301336	0.184515	0.426805	0.870557
BLOOD | Mean Corpuscular Hemoglobin	TF2 CEBPB	0	0.0279952	0.310507	0.378088	0.867894
BLOOD | Mean Corpuscular Hemoglobin	PC2 Weak Polycomb	0	0.0316514	0.32203	0.373715	0.866332
BLOOD | Mean Corpuscular Hemoglobin	E7 Monocyte / Macrophage	0	0.0279013	0.201325	0.420222	0.870557
BLOOD | Mean Corpuscular Hemoglobin	E8 Weak multi-tissue	0	0.0248583	0	0.995279	1
BLOOD | Mean Corpuscular Hemoglobin	L4 Low signal	0	0.0372511	0	0.996052	1
BLOOD | Mean Corpuscular Hemoglobin	TF3 FOXA1 / AR / ESR1	0.0109487	0.024821	0.683366	0.247188	0.800848
BLOOD | Mean Corpuscular Hemoglobin	PC3 Polycomb	0	0.0259099	0	0.913601	1
BLOOD | Mean Corpuscular Hemoglobin	TN3 Transcription	0.0195914	0.0184956	1.04461	0.148102	0.652066
BLOOD | Mean Corpuscular Hemoglobin	L5 Low signal	0	0.0231829	0	0.928062	1
BLOOD | Mean Corpuscular Hemoglobin	HET2 Heterochromatin	0.00688902	0.0209575	0.317252	0.375526	0.866332
BLOOD | Mean Corpuscular Hemoglobin	L6 Low signal	0	0.0216887	0	0.996384	1
BLOOD | Mean Corpuscular Hemoglobin	P Promoter	0.35697	0.015966	6.92901	2.11897e-12	3.62152e-10
BLOOD | Mean Corpuscular Hemoglobin	E9 Liver / Intestine	0.0660938	0.0190451	1.9985	0.0228314	0.183432
BLOOD | Mean Corpuscular Hemoglobin	CTCF CTCF-Cohesin	0	0.0160828	0.12857	0.448849	0.870557
BLOOD | Mean Corpuscular Hemoglobin	TN4 Transcription	0	0.0158739	0.603267	0.273166	0.817757
BLOOD | Mean Corpuscular Hemoglobin	HET3 Heterochromatin	0	0.0139673	0	0.993426	1
BLOOD | Mean Corpuscular Hemoglobin	E10 Brain	0	0.0122468	0	0.977208	1
BLOOD | Mean Corpuscular Hemoglobin	TF4 OTX2	0	0.0109739	0.240348	0.40503	0.868158
BLOOD | Mean Corpuscular Hemoglobin	HET4 Heterochromatin	0	0.0140978	0	0.999978	1
BLOOD | Mean Corpuscular Hemoglobin	L7 Low signal	0.0237271	0.0121183	1.66056	0.0484014	0.326683
BLOOD | Mean Corpuscular Hemoglobin	PC4 Polycomb / Bivalent stem cell Enh	0	0.00906955	0	0.986968	1
BLOOD | Mean Corpuscular Hemoglobin	HET5 Centromere	0	0.000231834	0	0.982204	1
BLOOD | Mean Corpuscular Hemoglobin	E11 T-cell	0.0285853	0.0092487	1.67433	0.0470328	0.322707
BLOOD | Mean Corpuscular Hemoglobin	TF5 AR	0	0.00833244	0.141841	0.443603	0.870557
BLOOD | Mean Corpuscular Hemoglobin	E12 Erythroblast-like	0.164349	0.00698354	4.63765	1.76199e-06	5.17584e-05
BLOOD | Mean Corpuscular Hemoglobin	HET6 Centromere	0	5.55261e-05	0.415987	0.33871	0.847016
BLOOD | Mean Platelet Volume	PC1 Polycomb / Heterochromatin	0	0.0659677	0	0.996889	1
BLOOD | Mean Platelet Volume	L1 Low signal	0	0.0494494	0	0.999962	1
BLOOD | Mean Platelet Volume	TN1 Transcription	0.116706	0.0343819	2.51449	0.00596016	0.0605681
BLOOD | Mean Platelet Volume	TN2 Transcription	0	0.0309272	0	0.914065	1
BLOOD | Mean Platelet Volume	L2 Low signal	0.000321001	0.0343601	0.167211	0.433602	0.870557
BLOOD | Mean Platelet Volume	E1 Stem cell	0	0.0344571	0	0.999893	1
BLOOD | Mean Platelet Volume	E2 Multi-tissue	0.114398	0.0370178	2.16207	0.0153062	0.12946
BLOOD | Mean Platelet Volume	E3 Brain / Melanocyte	0	0.0335946	0	0.946609	1
BLOOD | Mean Platelet Volume	L3 Low signal	0.0421559	0.0412601	1.00517	0.157407	0.677174
BLOOD | Mean Platelet Volume	E4 Multi-tissue	0.0282444	0.0331439	0.921044	0.178514	0.711063
BLOOD | Mean Platelet Volume	TF1 NANOG / FOXA1	0	0.0313565	0	0.857188	1
BLOOD | Mean Platelet Volume	HET1 Heterochromatin	0	0.0328793	0	0.999996	1
BLOOD | Mean Platelet Volume	E5 B-cell-like	0.186329	0.0307747	4.49857	3.42064e-06	8.62985e-05
BLOOD | Mean Platelet Volume	E6 Weak epithelial	0	0.0301336	0	0.898109	1
BLOOD | Mean Platelet Volume	TF2 CEBPB	0	0.0279952	0	0.899071	1
BLOOD | Mean Platelet Volume	PC2 Weak Polycomb	0	0.0316514	0	0.988046	1
BLOOD | Mean Platelet Volume	E7 Monocyte / Macrophage	0.140498	0.0279013	2.65315	0.00398724	0.0438364
BLOOD | Mean Platelet Volume	E8 Weak multi-tissue	0	0.0248583	0	0.850622	1
BLOOD | Mean Platelet Volume	L4 Low signal	0	0.0372511	0	0.807055	1
BLOOD | Mean Platelet Volume	TF3 FOXA1 / AR / ESR1	0	0.024821	0	0.746941	1
BLOOD | Mean Platelet Volume	PC3 Polycomb	0	0.0259099	0	0.991222	1
BLOOD | Mean Platelet Volume	TN3 Transcription	0.041117	0.0184956	1.618	0.0528314	0.346905
BLOOD | Mean Platelet Volume	L5 Low signal	0	0.0231829	0	0.985462	1
BLOOD | Mean Platelet Volume	HET2 Heterochromatin	0	0.0209575	0.0978499	0.461026	0.870557
BLOOD | Mean Platelet Volume	L6 Low signal	0	0.0216887	0.103718	0.458696	0.870557
BLOOD | Mean Platelet Volume	P Promoter	0.138271	0.015966	4.13497	1.77498e-05	0.000388019
BLOOD | Mean Platelet Volume	E9 Liver / Intestine	0.0290356	0.0190451	1.27455	0.101235	0.528672
BLOOD | Mean Platelet Volume	CTCF CTCF-Cohesin	0.00200142	0.0160828	0.628112	0.264965	0.809313
BLOOD | Mean Platelet Volume	TN4 Transcription	0.00449287	0.0158739	0.790679	0.214566	0.759668
BLOOD | Mean Platelet Volume	HET3 Heterochromatin	0	0.0139673	0.0383347	0.48471	0.870557
BLOOD | Mean Platelet Volume	E10 Brain	0	0.0122468	0	0.999627	1
BLOOD | Mean Platelet Volume	TF4 OTX2	0	0.0109739	0.0951753	0.462088	0.870557
BLOOD | Mean Platelet Volume	HET4 Heterochromatin	0	0.0140978	0	0.987769	1
BLOOD | Mean Platelet Volume	L7 Low signal	0	0.0121183	0.383153	0.350803	0.850301
BLOOD | Mean Platelet Volume	PC4 Polycomb / Bivalent stem cell Enh	0.0167277	0.00906955	1.22241	0.110777	0.564393
BLOOD | Mean Platelet Volume	HET5 Centromere	0	0.000231834	0.793711	0.213682	0.759398
BLOOD | Mean Platelet Volume	E11 T-cell	0.0665344	0.0092487	2.82161	0.00238918	0.0282494
BLOOD | Mean Platelet Volume	TF5 AR	0	0.00833244	0.285708	0.387551	0.868158
BLOOD | Mean Platelet Volume	E12 Erythroblast-like	0.13336	0.00698354	3.94897	3.92436e-05	0.000793311
BLOOD | Mean Platelet Volume	HET6 Centromere	0	5.55261e-05	0	0.999871	1
BLOOD | Mean Sphered Cell Volume	PC1 Polycomb / Heterochromatin	0	0.0659677	0	0.94824	1
BLOOD | Mean Sphered Cell Volume	L1 Low signal	0	0.0494494	0	0.99279	1
BLOOD | Mean Sphered Cell Volume	TN1 Transcription	0.0740763	0.0343819	1.81483	0.0347747	0.255967
BLOOD | Mean Sphered Cell Volume	TN2 Transcription	0	0.0309272	0	0.99982	1
BLOOD | Mean Sphered Cell Volume	L2 Low signal	0	0.0343601	0	0.898331	1
BLOOD | Mean Sphered Cell Volume	E1 Stem cell	0	0.0344571	0	0.999999	1
BLOOD | Mean Sphered Cell Volume	E2 Multi-tissue	0.0551856	0.0370178	1.33842	0.0903798	0.48686
BLOOD | Mean Sphered Cell Volume	E3 Brain / Melanocyte	0	0.0335946	0.519399	0.301741	0.842875
BLOOD | Mean Sphered Cell Volume	L3 Low signal	0.0395071	0.0412601	0.968412	0.166419	0.70099
BLOOD | Mean Sphered Cell Volume	E4 Multi-tissue	0.0258626	0.0331439	0.881685	0.188974	0.721915
BLOOD | Mean Sphered Cell Volume	TF1 NANOG / FOXA1	0	0.0313565	0	0.817973	1
BLOOD | Mean Sphered Cell Volume	HET1 Heterochromatin	0	0.0328793	0	0.976512	1
BLOOD | Mean Sphered Cell Volume	E5 B-cell-like	0.178739	0.0307747	4.16969	1.52508e-05	0.000337313
BLOOD | Mean Sphered Cell Volume	E6 Weak epithelial	0	0.0301336	0	0.765426	1
BLOOD | Mean Sphered Cell Volume	TF2 CEBPB	0	0.0279952	0.369903	0.355727	0.854109
BLOOD | Mean Sphered Cell Volume	PC2 Weak Polycomb	0	0.0316514	0	0.994017	1
BLOOD | Mean Sphered Cell Volume	E7 Monocyte / Macrophage	0.00824721	0.0279013	0.573898	0.283018	0.826512
BLOOD | Mean Sphered Cell Volume	E8 Weak multi-tissue	0	0.0248583	0	0.831101	1
BLOOD | Mean Sphered Cell Volume	L4 Low signal	0	0.0372511	0	0.983237	1
BLOOD | Mean Sphered Cell Volume	TF3 FOXA1 / AR / ESR1	0	0.024821	0.17576	0.430241	0.870557
BLOOD | Mean Sphered Cell Volume	PC3 Polycomb	0	0.0259099	0	0.875885	1
BLOOD | Mean Sphered Cell Volume	TN3 Transcription	0.00225478	0.0184956	0.535416	0.296181	0.833564
BLOOD | Mean Sphered Cell Volume	L5 Low signal	0	0.0231829	0	0.820776	1
BLOOD | Mean Sphered Cell Volume	HET2 Heterochromatin	0.0110442	0.0209575	0.494749	0.310389	0.842875
BLOOD | Mean Sphered Cell Volume	L6 Low signal	0	0.0216887	0.518047	0.302213	0.842875
BLOOD | Mean Sphered Cell Volume	P Promoter	0.322347	0.015966	6.31184	1.3787e-10	1.28336e-08
BLOOD | Mean Sphered Cell Volume	E9 Liver / Intestine	0.103988	0.0190451	2.35856	0.00917308	0.086227
BLOOD | Mean Sphered Cell Volume	CTCF CTCF-Cohesin	0	0.0160828	0.0763686	0.469563	0.870557
BLOOD | Mean Sphered Cell Volume	TN4 Transcription	0.0452431	0.0158739	1.59009	0.0559072	0.360751
BLOOD | Mean Sphered Cell Volume	HET3 Heterochromatin	0	0.0139673	0	0.794591	1
BLOOD | Mean Sphered Cell Volume	E10 Brain	0	0.0122468	0	0.996734	1
BLOOD | Mean Sphered Cell Volume	TF4 OTX2	0	0.0109739	0.109555	0.456381	0.870557
BLOOD | Mean Sphered Cell Volume	HET4 Heterochromatin	0	0.0140978	0	1	1
BLOOD | Mean Sphered Cell Volume	L7 Low signal	0.00915063	0.0121183	0.813411	0.207991	0.752552
BLOOD | Mean Sphered Cell Volume	PC4 Polycomb / Bivalent stem cell Enh	0	0.00906955	0	0.807771	1
BLOOD | Mean Sphered Cell Volume	HET5 Centromere	0	0.000231834	0	0.793744	1
BLOOD | Mean Sphered Cell Volume	E11 T-cell	0.0285393	0.0092487	1.76295	0.0389542	0.275315
BLOOD | Mean Sphered Cell Volume	TF5 AR	0	0.00833244	0.158875	0.436883	0.870557
BLOOD | Mean Sphered Cell Volume	E12 Erythroblast-like	0.157455	0.00698354	4.78822	8.41355e-07	2.73041e-05
BLOOD | Mean Sphered Cell Volume	HET6 Centromere	0	5.55261e-05	0.640255	0.261003	0.805939
BLOOD | Monocyte Count	PC1 Polycomb / Heterochromatin	0	0.0659677	0	0.999822	1
BLOOD | Monocyte Count	L1 Low signal	0	0.0494494	0	0.800398	1
BLOOD | Monocyte Count	TN1 Transcription	0	0.0343819	0	0.991527	1
BLOOD | Monocyte Count	TN2 Transcription	0	0.0309272	0	0.999367	1
BLOOD | Monocyte Count	L2 Low signal	0.0234799	0.0343601	0.695018	0.243522	0.800848
BLOOD | Monocyte Count	E1 Stem cell	0	0.0344571	0	0.999994	1
BLOOD | Monocyte Count	E2 Multi-tissue	0.0676249	0.0370178	1.39719	0.0811783	0.447388
BLOOD | Monocyte Count	E3 Brain / Melanocyte	0	0.0335946	0	0.990961	1
BLOOD | Monocyte Count	L3 Low signal	0	0.0412601	0.426643	0.33482	0.846523
BLOOD | Monocyte Count	E4 Multi-tissue	0.0651689	0.0331439	1.35874	0.0871151	0.471978
BLOOD | Monocyte Count	TF1 NANOG / FOXA1	0	0.0313565	0	0.744835	1
BLOOD | Monocyte Count	HET1 Heterochromatin	0	0.0328793	0	0.860143	1
BLOOD | Monocyte Count	E5 B-cell-like	0.297817	0.0307747	3.10299	0.000957868	0.012593
BLOOD | Monocyte Count	E6 Weak epithelial	0	0.0301336	0	0.995702	1
BLOOD | Monocyte Count	TF2 CEBPB	0.0407012	0.0279952	1.24941	0.105757	0.544913
BLOOD | Monocyte Count	PC2 Weak Polycomb	0	0.0316514	0	0.892366	1
BLOOD | Monocyte Count	E7 Monocyte / Macrophage	0.466608	0.0279013	5.89675	1.85367e-09	1.16163e-07
BLOOD | Monocyte Count	E8 Weak multi-tissue	0	0.0248583	0	0.959093	1
BLOOD | Monocyte Count	L4 Low signal	0	0.0372511	0	0.991151	1
BLOOD | Monocyte Count	TF3 FOXA1 / AR / ESR1	0	0.024821	0	0.844578	1
BLOOD | Monocyte Count	PC3 Polycomb	0	0.0259099	0	0.875178	1
BLOOD | Monocyte Count	TN3 Transcription	0	0.0184956	0.38733	0.349256	0.850301
BLOOD | Monocyte Count	L5 Low signal	0	0.0231829	0	0.995563	1
BLOOD | Monocyte Count	HET2 Heterochromatin	0	0.0209575	0.00180635	0.499279	0.872849
BLOOD | Monocyte Count	L6 Low signal	0	0.0216887	0.0910072	0.463743	0.870557
BLOOD | Monocyte Count	P Promoter	0.264114	0.015966	4.65179	1.64533e-06	4.90988e-05
BLOOD | Monocyte Count	E9 Liver / Intestine	0.0518887	0.0190451	1.63751	0.0507622	0.339619
BLOOD | Monocyte Count	CTCF CTCF-Cohesin	0	0.0160828	0.66117	0.254252	0.800848
BLOOD | Monocyte Count	TN4 Transcription	0.0353466	0.0158739	1.4225	0.0774411	0.434595
BLOOD | Monocyte Count	HET3 Heterochromatin	0	0.0139673	0	0.999649	1
BLOOD | Monocyte Count	E10 Brain	0	0.0122468	0	0.898678	1
BLOOD | Monocyte Count	TF4 OTX2	0	0.0109739	0	0.997305	1
BLOOD | Monocyte Count	HET4 Heterochromatin	0	0.0140978	0	0.716673	1
BLOOD | Monocyte Count	L7 Low signal	0	0.0121183	0	0.854752	1
BLOOD | Monocyte Count	PC4 Polycomb / Bivalent stem cell Enh	0	0.00906955	0	0.730446	1
BLOOD | Monocyte Count	HET5 Centromere	0	0.000231834	0	0.994145	1
BLOOD | Monocyte Count	E11 T-cell	0.10755	0.0092487	3.3614	0.000387744	0.00573984
BLOOD | Monocyte Count	TF5 AR	0	0.00833244	0	0.933115	1
BLOOD | Monocyte Count	E12 Erythroblast-like	0.0489558	0.00698354	1.86564	0.0310459	0.236301
BLOOD | Monocyte Count	HET6 Centromere	0	5.55261e-05	0	0.745035	1
BLOOD | Platelet Count	PC1 Polycomb / Heterochromatin	0	0.0659677	0	0.999642	1
BLOOD | Platelet Count	L1 Low signal	0	0.0494494	0	0.999995	1
BLOOD | Platelet Count	TN1 Transcription	0.0892829	0.0343819	2.26455	0.0117702	0.104294
BLOOD | Platelet Count	TN2 Transcription	0	0.0309272	0	0.998055	1
BLOOD | Platelet Count	L2 Low signal	0.00412623	0.0343601	0.376804	0.353159	0.850301
BLOOD | Platelet Count	E1 Stem cell	0	0.0344571	0	0.999258	1
BLOOD | Platelet Count	E2 Multi-tissue	0.100542	0.0370178	2.46249	0.00689884	0.0679322
BLOOD | Platelet Count	E3 Brain / Melanocyte	0	0.0335946	0	0.987167	1
BLOOD | Platelet Count	L3 Low signal	0	0.0412601	0.193925	0.423117	0.870557
BLOOD | Platelet Count	E4 Multi-tissue	0.10271	0.0331439	2.57639	0.00499193	0.0524292
BLOOD | Platelet Count	TF1 NANOG / FOXA1	0	0.0313565	0	0.89607	1
BLOOD | Platelet Count	HET1 Heterochromatin	0	0.0328793	0	0.999999	1
BLOOD | Platelet Count	E5 B-cell-like	0.131106	0.0307747	3.35039	0.000403493	0.00592631
BLOOD | Platelet Count	E6 Weak epithelial	0	0.0301336	0	0.890598	1
BLOOD | Platelet Count	TF2 CEBPB	0	0.0279952	0	0.818663	1
BLOOD | Platelet Count	PC2 Weak Polycomb	0	0.0316514	0	0.919341	1
BLOOD | Platelet Count	E7 Monocyte / Macrophage	0.165504	0.0279013	3.32808	0.000437235	0.00637211
BLOOD | Platelet Count	E8 Weak multi-tissue	0	0.0248583	0.542259	0.29382	0.832855
BLOOD | Platelet Count	L4 Low signal	0	0.0372511	0	0.99391	1
BLOOD | Platelet Count	TF3 FOXA1 / AR / ESR1	0	0.024821	0	0.873092	1
BLOOD | Platelet Count	PC3 Polycomb	0	0.0259099	0	0.984031	1
BLOOD | Platelet Count	TN3 Transcription	0.068127	0.0184956	2.32995	0.00990433	0.09083
BLOOD | Platelet Count	L5 Low signal	0	0.0231829	0	0.998951	1
BLOOD | Platelet Count	HET2 Heterochromatin	0.0100634	0.0209575	0.444202	0.328448	0.843218
BLOOD | Platelet Count	L6 Low signal	0	0.0216887	0	0.93694	1
BLOOD | Platelet Count	P Promoter	0.231615	0.015966	6.10517	5.13453e-10	4.02205e-08
BLOOD | Platelet Count	E9 Liver / Intestine	0.0411688	0.0190451	1.87481	0.0304091	0.232855
BLOOD | Platelet Count	CTCF CTCF-Cohesin	0	0.0160828	0.113636	0.454763	0.870557
BLOOD | Platelet Count	TN4 Transcription	0.0121998	0.0158739	0.899409	0.184217	0.717037
BLOOD | Platelet Count	HET3 Heterochromatin	0	0.0139673	0	0.871952	1
BLOOD | Platelet Count	E10 Brain	0	0.0122468	0	0.983038	1
BLOOD | Platelet Count	TF4 OTX2	0	0.0109739	0	0.767425	1
BLOOD | Platelet Count	HET4 Heterochromatin	0	0.0140978	0	0.993309	1
BLOOD | Platelet Count	L7 Low signal	0	0.0121183	0.0817606	0.467419	0.870557
BLOOD | Platelet Count	PC4 Polycomb / Bivalent stem cell Enh	0	0.00906955	0.215076	0.414854	0.869807
BLOOD | Platelet Count	HET5 Centromere	0	0.000231834	0.865087	0.193496	0.721915
BLOOD | Platelet Count	E11 T-cell	0.0464866	0.0092487	2.45462	0.00705162	0.0690472
BLOOD | Platelet Count	TF5 AR	0	0.00833244	0	0.674341	1
BLOOD | Platelet Count	E12 Erythroblast-like	0.122306	0.00698354	2.85413	0.00215773	0.0257615
BLOOD | Platelet Count	HET6 Centromere	0	5.55261e-05	0	0.721677	1
BLOOD | Platelet Distribution Width	PC1 Polycomb / Heterochromatin	0	0.0659677	0	0.996013	1
BLOOD | Platelet Distribution Width	L1 Low signal	0	0.0494494	0	0.999931	1
BLOOD | Platelet Distribution Width	TN1 Transcription	0.0500649	0.0343819	1.36327	0.0863994	0.469453
BLOOD | Platelet Distribution Width	TN2 Transcription	0	0.0309272	0	0.989975	1
BLOOD | Platelet Distribution Width	L2 Low signal	0	0.0343601	0	0.873975	1
BLOOD | Platelet Distribution Width	E1 Stem cell	0	0.0344571	0	0.999376	1
BLOOD | Platelet Distribution Width	E2 Multi-tissue	0.15335	0.0370178	2.46488	0.00685296	0.0679322
BLOOD | Platelet Distribution Width	E3 Brain / Melanocyte	0	0.0335946	0	0.773584	1
BLOOD | Platelet Distribution Width	L3 Low signal	0.0252854	0.0412601	0.802051	0.211262	0.757195
BLOOD | Platelet Distribution Width	E4 Multi-tissue	0.0509527	0.0331439	1.26749	0.102491	0.532085
BLOOD | Platelet Distribution Width	TF1 NANOG / FOXA1	0	0.0313565	0	0.880112	1
BLOOD | Platelet Distribution Width	HET1 Heterochromatin	0	0.0328793	0	0.99997	1
BLOOD | Platelet Distribution Width	E5 B-cell-like	0.148437	0.0307747	3.2894	0.000502001	0.00709596
BLOOD | Platelet Distribution Width	E6 Weak epithelial	0	0.0301336	0	0.986668	1
BLOOD | Platelet Distribution Width	TF2 CEBPB	0	0.0279952	0.464877	0.32101	0.842875
BLOOD | Platelet Distribution Width	PC2 Weak Polycomb	0	0.0316514	0	0.968103	1
BLOOD | Platelet Distribution Width	E7 Monocyte / Macrophage	0.183924	0.0279013	3.04299	0.00117119	0.0150811
BLOOD | Platelet Distribution Width	E8 Weak multi-tissue	0	0.0248583	0	0.815014	1
BLOOD | Platelet Distribution Width	L4 Low signal	0	0.0372511	0	0.98972	1
BLOOD | Platelet Distribution Width	TF3 FOXA1 / AR / ESR1	0	0.024821	0	0.873546	1
BLOOD | Platelet Distribution Width	PC3 Polycomb	0	0.0259099	0	0.998601	1
BLOOD | Platelet Distribution Width	TN3 Transcription	0.0778967	0.0184956	2.31542	0.010295	0.0935039
BLOOD | Platelet Distribution Width	L5 Low signal	0	0.0231829	0.137059	0.445492	0.870557
BLOOD | Platelet Distribution Width	HET2 Heterochromatin	0	0.0209575	0.723695	0.234626	0.791496
BLOOD | Platelet Distribution Width	L6 Low signal	0	0.0216887	0.229459	0.409256	0.868158
BLOOD | Platelet Distribution Width	P Promoter	0.200901	0.015966	4.75658	9.84519e-07	3.08483e-05
BLOOD | Platelet Distribution Width	E9 Liver / Intestine	0.0170251	0.0190451	0.955586	0.169641	0.704205
BLOOD | Platelet Distribution Width	CTCF CTCF-Cohesin	0	0.0160828	0.627459	0.265179	0.809313
BLOOD | Platelet Distribution Width	TN4 Transcription	0	0.0158739	0.537927	0.295314	0.833564
BLOOD | Platelet Distribution Width	HET3 Heterochromatin	0	0.0139673	0.175747	0.430246	0.870557
BLOOD | Platelet Distribution Width	E10 Brain	0	0.0122468	0	0.991112	1
BLOOD | Platelet Distribution Width	TF4 OTX2	0	0.0109739	0	0.716678	1
BLOOD | Platelet Distribution Width	HET4 Heterochromatin	0	0.0140978	0	0.904997	1
BLOOD | Platelet Distribution Width	L7 Low signal	0	0.0121183	0	0.993946	1
BLOOD | Platelet Distribution Width	PC4 Polycomb / Bivalent stem cell Enh	0	0.00906955	0.117068	0.453403	0.870557
BLOOD | Platelet Distribution Width	HET5 Centromere	0	0.000231834	0.906591	0.182312	0.711091
BLOOD | Platelet Distribution Width	E11 T-cell	0.0637064	0.0092487	2.58161	0.004917	0.0522258
BLOOD | Platelet Distribution Width	TF5 AR	0	0.00833244	0.23741	0.406169	0.868158
BLOOD | Platelet Distribution Width	E12 Erythroblast-like	0.0952953	0.00698354	3.01628	0.00127949	0.0160363
BLOOD | Platelet Distribution Width	HET6 Centromere	0	5.55261e-05	0	0.993183	1
BLOOD | Red Blood Cell Distribution Width	PC1 Polycomb / Heterochromatin	0	0.0659677	0	0.947255	1
BLOOD | Red Blood Cell Distribution Width	L1 Low signal	0	0.0494494	0	0.998284	1
BLOOD | Red Blood Cell Distribution Width	TN1 Transcription	0.105766	0.0343819	2.47092	0.00673833	0.0673833
BLOOD | Red Blood Cell Distribution Width	TN2 Transcription	0	0.0309272	0	0.999999	1
BLOOD | Red Blood Cell Distribution Width	L2 Low signal	0	0.0343601	0	0.928618	1
BLOOD | Red Blood Cell Distribution Width	E1 Stem cell	0	0.0344571	0	0.999623	1
BLOOD | Red Blood Cell Distribution Width	E2 Multi-tissue	0.132378	0.0370178	2.38801	0.00846989	0.0804212
BLOOD | Red Blood Cell Distribution Width	E3 Brain / Melanocyte	0	0.0335946	0.210141	0.416779	0.870557
BLOOD | Red Blood Cell Distribution Width	L3 Low signal	0.0508164	0.0412601	1.13554	0.128074	0.608029
BLOOD | Red Blood Cell Distribution Width	E4 Multi-tissue	0	0.0331439	0.320666	0.374232	0.866332
BLOOD | Red Blood Cell Distribution Width	TF1 NANOG / FOXA1	0	0.0313565	0	0.78689	1
BLOOD | Red Blood Cell Distribution Width	HET1 Heterochromatin	0	0.0328793	0	0.998317	1
BLOOD | Red Blood Cell Distribution Width	E5 B-cell-like	0.162395	0.0307747	3.13672	0.000854241	0.0115195
BLOOD | Red Blood Cell Distribution Width	E6 Weak epithelial	0	0.0301336	0	0.824474	1
BLOOD | Red Blood Cell Distribution Width	TF2 CEBPB	0.0221115	0.0279952	0.894786	0.185451	0.718243
BLOOD | Red Blood Cell Distribution Width	PC2 Weak Polycomb	0	0.0316514	0	0.883119	1
BLOOD | Red Blood Cell Distribution Width	E7 Monocyte / Macrophage	0	0.0279013	0.124488	0.450464	0.870557
BLOOD | Red Blood Cell Distribution Width	E8 Weak multi-tissue	0	0.0248583	0	0.995394	1
BLOOD | Red Blood Cell Distribution Width	L4 Low signal	0	0.0372511	0	0.999977	1
BLOOD | Red Blood Cell Distribution Width	TF3 FOXA1 / AR / ESR1	0.023918	0.024821	0.969271	0.166205	0.70099
BLOOD | Red Blood Cell Distribution Width	PC3 Polycomb	0	0.0259099	0	0.976535	1
BLOOD | Red Blood Cell Distribution Width	TN3 Transcription	0.0204415	0.0184956	1.04134	0.148859	0.653867
BLOOD | Red Blood Cell Distribution Width	L5 Low signal	0	0.0231829	0	0.909161	1
BLOOD | Red Blood Cell Distribution Width	HET2 Heterochromatin	0	0.0209575	0.801412	0.211447	0.757195
BLOOD | Red Blood Cell Distribution Width	L6 Low signal	0	0.0216887	0	0.966593	1
BLOOD | Red Blood Cell Distribution Width	P Promoter	0.303318	0.015966	5.92315	1.5792e-09	1.02376e-07
BLOOD | Red Blood Cell Distribution Width	E9 Liver / Intestine	0.0851695	0.0190451	1.8295	0.0336623	0.250139
BLOOD | Red Blood Cell Distribution Width	CTCF CTCF-Cohesin	0	0.0160828	0.22668	0.410336	0.868158
BLOOD | Red Blood Cell Distribution Width	TN4 Transcription	0.052601	0.0158739	1.63568	0.0509533	0.339689
BLOOD | Red Blood Cell Distribution Width	HET3 Heterochromatin	0	0.0139673	0.39636	0.34592	0.850301
BLOOD | Red Blood Cell Distribution Width	E10 Brain	0	0.0122468	0	0.999073	1
BLOOD | Red Blood Cell Distribution Width	TF4 OTX2	0	0.0109739	0	0.778023	1
BLOOD | Red Blood Cell Distribution Width	HET4 Heterochromatin	0	0.0140978	0	0.999129	1
BLOOD | Red Blood Cell Distribution Width	L7 Low signal	0.0174617	0.0121183	1.39639	0.0812978	0.447388
BLOOD | Red Blood Cell Distribution Width	PC4 Polycomb / Bivalent stem cell Enh	0	0.00906955	0	0.876545	1
BLOOD | Red Blood Cell Distribution Width	HET5 Centromere	0	0.000231834	0.0501572	0.479999	0.870557
BLOOD | Red Blood Cell Distribution Width	E11 T-cell	0	0.0092487	0.0213492	0.491484	0.870557
BLOOD | Red Blood Cell Distribution Width	TF5 AR	0	0.00833244	0	0.633973	1
BLOOD | Red Blood Cell Distribution Width	E12 Erythroblast-like	0.23399	0.00698354	5.6927	6.25231e-09	3.67323e-07
BLOOD | Red Blood Cell Distribution Width	HET6 Centromere	0	5.55261e-05	0	0.999442	1
BLOOD | Red Blood Cell Count	PC1 Polycomb / Heterochromatin	0	0.0659677	0	0.995587	1
BLOOD | Red Blood Cell Count	L1 Low signal	0	0.0494494	0	0.998831	1
BLOOD | Red Blood Cell Count	TN1 Transcription	0.037104	0.0343819	1.07216	0.141824	0.638863
BLOOD | Red Blood Cell Count	TN2 Transcription	0	0.0309272	0	0.998184	1
BLOOD | Red Blood Cell Count	L2 Low signal	0	0.0343601	0.459718	0.322859	0.843218
BLOOD | Red Blood Cell Count	E1 Stem cell	0	0.0344571	0	0.999393	1
BLOOD | Red Blood Cell Count	E2 Multi-tissue	0.158651	0.0370178	3.53144	0.000206653	0.00346882
BLOOD | Red Blood Cell Count	E3 Brain / Melanocyte	0.0309183	0.0335946	0.91329	0.180545	0.711063
BLOOD | Red Blood Cell Count	L3 Low signal	0	0.0412601	0	0.796122	1
BLOOD | Red Blood Cell Count	E4 Multi-tissue	0.111178	0.0331439	2.26305	0.0118163	0.104294
BLOOD | Red Blood Cell Count	TF1 NANOG / FOXA1	0	0.0313565	0	0.994684	1
BLOOD | Red Blood Cell Count	HET1 Heterochromatin	0	0.0328793	0	0.990995	1
BLOOD | Red Blood Cell Count	E5 B-cell-like	0.139316	0.0307747	3.48262	0.000248263	0.00392214
BLOOD | Red Blood Cell Count	E6 Weak epithelial	0	0.0301336	0	0.871457	1
BLOOD | Red Blood Cell Count	TF2 CEBPB	0	0.0279952	0.0691792	0.472424	0.870557
BLOOD | Red Blood Cell Count	PC2 Weak Polycomb	0	0.0316514	0	0.812752	1
BLOOD | Red Blood Cell Count	E7 Monocyte / Macrophage	0.0288216	0.0279013	1.02672	0.152276	0.661151
BLOOD | Red Blood Cell Count	E8 Weak multi-tissue	0	0.0248583	0	0.832249	1
BLOOD | Red Blood Cell Count	L4 Low signal	0	0.0372511	0	0.998564	1
BLOOD | Red Blood Cell Count	TF3 FOXA1 / AR / ESR1	0	0.024821	0.250957	0.400924	0.868158
BLOOD | Red Blood Cell Count	PC3 Polycomb	0	0.0259099	0	0.986909	1
BLOOD | Red Blood Cell Count	TN3 Transcription	0	0.0184956	0	0.779759	1
BLOOD | Red Blood Cell Count	L5 Low signal	0	0.0231829	0	0.898781	1
BLOOD | Red Blood Cell Count	HET2 Heterochromatin	0	0.0209575	1.17517	0.119964	0.587115
BLOOD | Red Blood Cell Count	L6 Low signal	0	0.0216887	0	0.883565	1
BLOOD | Red Blood Cell Count	P Promoter	0.341082	0.015966	7.50191	3.14193e-14	1.96894e-11
BLOOD | Red Blood Cell Count	E9 Liver / Intestine	0.109626	0.0190451	3.86279	5.60507e-05	0.00109766
BLOOD | Red Blood Cell Count	CTCF CTCF-Cohesin	0	0.0160828	0.118943	0.45266	0.870557
BLOOD | Red Blood Cell Count	TN4 Transcription	0	0.0158739	0.0273323	0.489097	0.870557
BLOOD | Red Blood Cell Count	HET3 Heterochromatin	0	0.0139673	0	0.990369	1
BLOOD | Red Blood Cell Count	E10 Brain	0	0.0122468	0	0.956711	1
BLOOD | Red Blood Cell Count	TF4 OTX2	0	0.0109739	0	0.75715	1
BLOOD | Red Blood Cell Count	HET4 Heterochromatin	0	0.0140978	0	1	1
BLOOD | Red Blood Cell Count	L7 Low signal	0	0.0121183	0.126666	0.449602	0.870557
BLOOD | Red Blood Cell Count	PC4 Polycomb / Bivalent stem cell Enh	0	0.00906955	0.183391	0.427246	0.870557
BLOOD | Red Blood Cell Count	HET5 Centromere	0	0.000231834	0	0.67772	1
BLOOD | Red Blood Cell Count	E11 T-cell	0.024075	0.0092487	1.54152	0.0615949	0.379667
BLOOD | Red Blood Cell Count	TF5 AR	0	0.00833244	0	0.823565	1
BLOOD | Red Blood Cell Count	E12 Erythroblast-like	0.12795	0.00698354	3.36772	0.000378965	0.0056544
BLOOD | Red Blood Cell Count	HET6 Centromere	0	5.55261e-05	0.271473	0.393014	0.868158
BLOOD | White Blood Cell Count	PC1 Polycomb / Heterochromatin	0	0.0659677	0	1	1
BLOOD | White Blood Cell Count	L1 Low signal	0	0.0494494	0	0.97437	1
BLOOD | White Blood Cell Count	TN1 Transcription	0	0.0343819	0	0.931015	1
BLOOD | White Blood Cell Count	TN2 Transcription	0	0.0309272	0	0.999909	1
BLOOD | White Blood Cell Count	L2 Low signal	0	0.0343601	0.527762	0.298832	0.837265
BLOOD | White Blood Cell Count	E1 Stem cell	0	0.0344571	0.865596	0.193356	0.721915
BLOOD | White Blood Cell Count	E2 Multi-tissue	0.0709305	0.0370178	1.97507	0.0241303	0.192224
BLOOD | White Blood Cell Count	E3 Brain / Melanocyte	0	0.0335946	0.728648	0.233109	0.791496
BLOOD | White Blood Cell Count	L3 Low signal	0.0207781	0.0412601	0.579548	0.28111	0.823187
BLOOD | White Blood Cell Count	E4 Multi-tissue	0.138562	0.0331439	3.5155	0.000219464	0.00361922
BLOOD | White Blood Cell Count	TF1 NANOG / FOXA1	0	0.0313565	0	0.999026	1
BLOOD | White Blood Cell Count	HET1 Heterochromatin	0	0.0328793	0	0.998817	1
BLOOD | White Blood Cell Count	E5 B-cell-like	0.224844	0.0307747	5.30461	5.64558e-08	2.65342e-06
BLOOD | White Blood Cell Count	E6 Weak epithelial	0	0.0301336	0	0.975514	1
BLOOD | White Blood Cell Count	TF2 CEBPB	0.050814	0.0279952	1.59017	0.0558981	0.360751
BLOOD | White Blood Cell Count	PC2 Weak Polycomb	0	0.0316514	0	0.98118	1
BLOOD | White Blood Cell Count	E7 Monocyte / Macrophage	0.235243	0.0279013	4.9403	3.9001e-07	1.38638e-05
BLOOD | White Blood Cell Count	E8 Weak multi-tissue	0	0.0248583	0.48265	0.314672	0.842875
BLOOD | White Blood Cell Count	L4 Low signal	0	0.0372511	0	0.999775	1
BLOOD | White Blood Cell Count	TF3 FOXA1 / AR / ESR1	0	0.024821	0	0.926589	1
BLOOD | White Blood Cell Count	PC3 Polycomb	0	0.0259099	0	0.886182	1
BLOOD | White Blood Cell Count	TN3 Transcription	0.0486715	0.0184956	2.04361	0.0204963	0.168266
BLOOD | White Blood Cell Count	L5 Low signal	0	0.0231829	0	0.992211	1
BLOOD | White Blood Cell Count	HET2 Heterochromatin	0.0211177	0.0209575	1.00613	0.157177	0.677174
BLOOD | White Blood Cell Count	L6 Low signal	0	0.0216887	0	0.857608	1
BLOOD | White Blood Cell Count	P Promoter	0.223819	0.015966	6.29859	1.5018e-10	1.28336e-08
BLOOD | White Blood Cell Count	E9 Liver / Intestine	0.0165177	0.0190451	0.891834	0.186241	0.718754
BLOOD | White Blood Cell Count	CTCF CTCF-Cohesin	0	0.0160828	0.485627	0.313616	0.842875
BLOOD | White Blood Cell Count	TN4 Transcription	0.0650293	0.0158739	2.41504	0.00786668	0.0750729
BLOOD | White Blood Cell Count	HET3 Heterochromatin	0	0.0139673	0	0.999714	1
BLOOD | White Blood Cell Count	E10 Brain	0	0.0122468	0.177216	0.429669	0.870557
BLOOD | White Blood Cell Count	TF4 OTX2	0	0.0109739	0	0.979691	1
BLOOD | White Blood Cell Count	HET4 Heterochromatin	0	0.0140978	0	0.999901	1
BLOOD | White Blood Cell Count	L7 Low signal	0	0.0121183	0	0.953765	1
BLOOD | White Blood Cell Count	PC4 Polycomb / Bivalent stem cell Enh	0	0.00906955	0	0.983214	1
BLOOD | White Blood Cell Count	HET5 Centromere	0	0.000231834	0	0.67145	1
BLOOD | White Blood Cell Count	E11 T-cell	0.0823092	0.0092487	3.65422	0.00012898	0.00230936
BLOOD | White Blood Cell Count	TF5 AR	0	0.00833244	0	0.999628	1
BLOOD | White Blood Cell Count	E12 Erythroblast-like	0.0510681	0.00698354	2.49005	0.00638629	0.0642044
BLOOD | White Blood Cell Count	HET6 Centromere	0	5.55261e-05	0	0.914175	1
BMD | Heel T Score	PC1 Polycomb / Heterochromatin	0	0.0659677	0	0.999999	1
BMD | Heel T Score	L1 Low signal	0	0.0494494	0.453193	0.325205	0.843218
BMD | Heel T Score	TN1 Transcription	0.0192878	0.0343819	0.441887	0.329286	0.843218
BMD | Heel T Score	TN2 Transcription	0	0.0309272	0	0.971714	1
BMD | Heel T Score	L2 Low signal	0	0.0343601	0	0.999557	1
BMD | Heel T Score	E1 Stem cell	0	0.0344571	0.123333	0.450922	0.870557
BMD | Heel T Score	E2 Multi-tissue	0.173874	0.0370178	4.17037	1.5205e-05	0.000337313
BMD | Heel T Score	E3 Brain / Melanocyte	0	0.0335946	0.396709	0.345791	0.850301
BMD | Heel T Score	L3 Low signal	0	0.0412601	0	0.978256	1
BMD | Heel T Score	E4 Multi-tissue	0.301251	0.0331439	5.97223	1.17015e-09	7.85673e-08
BMD | Heel T Score	TF1 NANOG / FOXA1	0	0.0313565	0	0.886148	1
BMD | Heel T Score	HET1 Heterochromatin	0	0.0328793	0	0.996613	1
BMD | Heel T Score	E5 B-cell-like	0	0.0307747	0	0.893747	1
BMD | Heel T Score	E6 Weak epithelial	0	0.0301336	0.0404936	0.48385	0.870557
BMD | Heel T Score	TF2 CEBPB	0	0.0279952	0.0664822	0.473497	0.870557
BMD | Heel T Score	PC2 Weak Polycomb	0.00354968	0.0316514	0.284344	0.388073	0.868158
BMD | Heel T Score	E7 Monocyte / Macrophage	0.0415091	0.0279013	1.39581	0.0813866	0.447388
BMD | Heel T Score	E8 Weak multi-tissue	0.182576	0.0248583	4.33858	7.17031e-06	0.000168502
BMD | Heel T Score	L4 Low signal	0	0.0372511	0	0.954223	1
BMD | Heel T Score	TF3 FOXA1 / AR / ESR1	0	0.024821	0.184941	0.426638	0.870557
BMD | Heel T Score	PC3 Polycomb	0	0.0259099	0.00988756	0.496055	0.870557
BMD | Heel T Score	TN3 Transcription	0.0726246	0.0184956	3.42498	0.000307423	0.00469882
BMD | Heel T Score	L5 Low signal	0	0.0231829	0	0.941662	1
BMD | Heel T Score	HET2 Heterochromatin	0	0.0209575	0.280724	0.389461	0.868158
BMD | Heel T Score	L6 Low signal	0	0.0216887	0	0.769001	1
BMD | Heel T Score	P Promoter	0.136419	0.015966	5.79115	3.49528e-09	2.11972e-07
BMD | Heel T Score	E9 Liver / Intestine	0.0267541	0.0190451	1.29976	0.096841	0.511407
BMD | Heel T Score	CTCF CTCF-Cohesin	0	0.0160828	0	0.978179	1
BMD | Heel T Score	TN4 Transcription	0	0.0158739	0	0.826119	1
BMD | Heel T Score	HET3 Heterochromatin	0	0.0139673	0	0.993261	1
BMD | Heel T Score	E10 Brain	0	0.0122468	0.325796	0.372289	0.866332
BMD | Heel T Score	TF4 OTX2	0	0.0109739	0	0.993467	1
BMD | Heel T Score	HET4 Heterochromatin	0	0.0140978	0	0.993159	1
BMD | Heel T Score	L7 Low signal	0	0.0121183	0	0.914363	1
BMD | Heel T Score	PC4 Polycomb / Bivalent stem cell Enh	0.0425571	0.00906955	2.75994	0.00289056	0.0337531
BMD | Heel T Score	HET5 Centromere	0	0.000231834	0.326295	0.372101	0.866332
BMD | Heel T Score	E11 T-cell	0.00204397	0.0092487	0.555732	0.289197	0.830501
BMD | Heel T Score	TF5 AR	0	0.00833244	0.138764	0.444818	0.870557
BMD | Heel T Score	E12 Erythroblast-like	0	0.00698354	0	0.920856	1
BMD | Heel T Score	HET6 Centromere	0	5.55261e-05	0.470756	0.318907	0.842875
BODY | Balding Type I	PC1 Polycomb / Heterochromatin	0	0.0659677	0	0.995801	1
BODY | Balding Type I	L1 Low signal	0	0.0494494	0	0.809115	1
BODY | Balding Type I	TN1 Transcription	0	0.0343819	0	0.901336	1
BODY | Balding Type I	TN2 Transcription	0	0.0309272	0	0.995956	1
BODY | Balding Type I	L2 Low signal	0	0.0343601	0	0.995252	1
BODY | Balding Type I	E1 Stem cell	0	0.0344571	0.168997	0.432899	0.870557
BODY | Balding Type I	E2 Multi-tissue	0.18268	0.0370178	3.23563	0.000606863	0.00838898
BODY | Balding Type I	E3 Brain / Melanocyte	0	0.0335946	0.430713	0.333339	0.846523
BODY | Balding Type I	L3 Low signal	0	0.0412601	0	0.87415	1
BODY | Balding Type I	E4 Multi-tissue	0.306943	0.0331439	5.30479	5.64e-08	2.65342e-06
BODY | Balding Type I	TF1 NANOG / FOXA1	0	0.0313565	0	0.89223	1
BODY | Balding Type I	HET1 Heterochromatin	0	0.0328793	0.73644	0.230732	0.788682
BODY | Balding Type I	E5 B-cell-like	0.0738955	0.0307747	1.7337	0.041486	0.288865
BODY | Balding Type I	E6 Weak epithelial	0.116919	0.0301336	2.17627	0.0147676	0.125625
BODY | Balding Type I	TF2 CEBPB	0	0.0279952	0.0774189	0.469145	0.870557
BODY | Balding Type I	PC2 Weak Polycomb	0	0.0316514	0.184328	0.426878	0.870557
BODY | Balding Type I	E7 Monocyte / Macrophage	0.000523415	0.0279013	0.416654	0.338466	0.847016
BODY | Balding Type I	E8 Weak multi-tissue	0.119044	0.0248583	2.42429	0.00766924	0.0739393
BODY | Balding Type I	L4 Low signal	0	0.0372511	0	0.926769	1
BODY | Balding Type I	TF3 FOXA1 / AR / ESR1	0	0.024821	0.415722	0.338807	0.847016
BODY | Balding Type I	PC3 Polycomb	0.0072914	0.0259099	0.681334	0.24783	0.800848
BODY | Balding Type I	TN3 Transcription	0.044205	0.0184956	2.03111	0.0211218	0.17116
BODY | Balding Type I	L5 Low signal	0	0.0231829	0.0558405	0.477734	0.870557
BODY | Balding Type I	HET2 Heterochromatin	0	0.0209575	0.47426	0.317657	0.842875
BODY | Balding Type I	L6 Low signal	0	0.0216887	0.349464	0.36337	0.860373
BODY | Balding Type I	P Promoter	0.0368214	0.015966	1.64077	0.0504228	0.338553
BODY | Balding Type I	E9 Liver / Intestine	0	0.0190451	0	0.852565	1
BODY | Balding Type I	CTCF CTCF-Cohesin	0	0.0160828	0	0.984801	1
BODY | Balding Type I	TN4 Transcription	0	0.0158739	0.236832	0.406394	0.868158
BODY | Balding Type I	HET3 Heterochromatin	0	0.0139673	0	0.986898	1
BODY | Balding Type I	E10 Brain	0	0.0122468	0	0.760013	1
BODY | Balding Type I	TF4 OTX2	0	0.0109739	0	0.753429	1
BODY | Balding Type I	HET4 Heterochromatin	0	0.0140978	0	0.990947	1
BODY | Balding Type I	L7 Low signal	0	0.0121183	0.363927	0.357956	0.855149
BODY | Balding Type I	PC4 Polycomb / Bivalent stem cell Enh	0.0875889	0.00906955	3.10874	0.000939441	0.0124377
BODY | Balding Type I	HET5 Centromere	0	0.000231834	0.504495	0.306957	0.842875
BODY | Balding Type I	E11 T-cell	0	0.0092487	0	0.706976	1
BODY | Balding Type I	TF5 AR	0	0.00833244	0	0.986061	1
BODY | Balding Type I	E12 Erythroblast-like	0	0.00698354	0	0.983759	1
BODY | Balding Type I	HET6 Centromere	0	5.55261e-05	0	0.996305	1
BODY | Balding Type IV	PC1 Polycomb / Heterochromatin	0	0.0659677	0	0.970913	1
BODY | Balding Type IV	L1 Low signal	0	0.0494494	0.00108651	0.499567	0.872849
BODY | Balding Type IV	TN1 Transcription	0	0.0343819	0	0.964097	1
BODY | Balding Type IV	TN2 Transcription	0	0.0309272	0	0.999404	1
BODY | Balding Type IV	L2 Low signal	0	0.0343601	0	0.997887	1
BODY | Balding Type IV	E1 Stem cell	0	0.0344571	0	0.708738	1
BODY | Balding Type IV	E2 Multi-tissue	0.128108	0.0370178	2.27621	0.0114167	0.101723
BODY | Balding Type IV	E3 Brain / Melanocyte	0	0.0335946	0	0.726702	1
BODY | Balding Type IV	L3 Low signal	0	0.0412601	0	0.89565	1
BODY | Balding Type IV	E4 Multi-tissue	0.304462	0.0331439	4.61204	1.99371e-06	5.5943e-05
BODY | Balding Type IV	TF1 NANOG / FOXA1	0	0.0313565	0	0.97375	1
BODY | Balding Type IV	HET1 Heterochromatin	0	0.0328793	0.759523	0.22377	0.775336
BODY | Balding Type IV	E5 B-cell-like	0.0418456	0.0307747	1.15948	0.12313	0.594636
BODY | Balding Type IV	E6 Weak epithelial	0.0722648	0.0301336	1.54905	0.0606854	0.379032
BODY | Balding Type IV	TF2 CEBPB	0.0325223	0.0279952	1.05884	0.144836	0.643715
BODY | Balding Type IV	PC2 Weak Polycomb	0	0.0316514	0.512942	0.303996	0.842875
BODY | Balding Type IV	E7 Monocyte / Macrophage	0.0175724	0.0279013	0.803334	0.210891	0.757195
BODY | Balding Type IV	E8 Weak multi-tissue	0.127308	0.0248583	2.28876	0.0110466	0.0988934
BODY | Balding Type IV	L4 Low signal	0	0.0372511	0	0.95235	1
BODY | Balding Type IV	TF3 FOXA1 / AR / ESR1	0.0152938	0.024821	0.881553	0.189009	0.721915
BODY | Balding Type IV	PC3 Polycomb	0	0.0259099	0.510986	0.30468	0.842875
BODY | Balding Type IV	TN3 Transcription	0.0727084	0.0184956	3.29241	0.000496662	0.00707367
BODY | Balding Type IV	L5 Low signal	0	0.0231829	0	0.72709	1
BODY | Balding Type IV	HET2 Heterochromatin	0.00516439	0.0209575	0.70805	0.239457	0.795369
BODY | Balding Type IV	L6 Low signal	0	0.0216887	0	0.760853	1
BODY | Balding Type IV	P Promoter	0.027024	0.015966	1.33146	0.0915195	0.49019
BODY | Balding Type IV	E9 Liver / Intestine	0	0.0190451	0.106543	0.457576	0.870557
BODY | Balding Type IV	CTCF CTCF-Cohesin	0	0.0160828	0	0.960087	1
BODY | Balding Type IV	TN4 Transcription	0	0.0158739	0.0530354	0.478852	0.870557
BODY | Balding Type IV	HET3 Heterochromatin	0	0.0139673	0	0.987048	1
BODY | Balding Type IV	E10 Brain	0	0.0122468	0	0.717108	1
BODY | Balding Type IV	TF4 OTX2	0	0.0109739	0	0.838527	1
BODY | Balding Type IV	HET4 Heterochromatin	0	0.0140978	0	0.935703	1
BODY | Balding Type IV	L7 Low signal	0.00682853	0.0121183	0.778999	0.21799	0.765723
BODY | Balding Type IV	PC4 Polycomb / Bivalent stem cell Enh	0.0610931	0.00906955	2.55037	0.00538044	0.0558852
BODY | Balding Type IV	HET5 Centromere	0	0.000231834	0.465468	0.320798	0.842875
BODY | Balding Type IV	E11 T-cell	0	0.0092487	0.0792441	0.468419	0.870557
BODY | Balding Type IV	TF5 AR	0	0.00833244	0	0.861157	1
BODY | Balding Type IV	E12 Erythroblast-like	0	0.00698354	0	0.996678	1
BODY | Balding Type IV	HET6 Centromere	0	5.55261e-05	0	0.996232	1
BODY | BMI	PC1 Polycomb / Heterochromatin	0.0541875	0.0659677	0.469915	0.319208	0.842875
BODY | BMI	L1 Low signal	0.0844071	0.0494494	2.08724	0.0184333	0.151994
BODY | BMI	TN1 Transcription	0.0102911	0.0343819	0.585765	0.279017	0.822494
BODY | BMI	TN2 Transcription	0.00294254	0.0309272	0.554229	0.289711	0.830501
BODY | BMI	L2 Low signal	0	0.0343601	1.31522	0.0942172	0.50178
BODY | BMI	E1 Stem cell	0.189912	0.0344571	7.55509	2.09832e-14	1.96894e-11
BODY | BMI	E2 Multi-tissue	0.0188214	0.0370178	0.119482	0.452447	0.870557
BODY | BMI	E3 Brain / Melanocyte	0.120925	0.0335946	3.96214	3.714e-05	0.000758948
BODY | BMI	L3 Low signal	0	0.0412601	0.510242	0.304941	0.842875
BODY | BMI	E4 Multi-tissue	0.0372147	0.0331439	1.20647	0.113818	0.575738
BODY | BMI	TF1 NANOG / FOXA1	0	0.0313565	0.573585	0.283124	0.826512
BODY | BMI	HET1 Heterochromatin	0	0.0328793	0	1	1
BODY | BMI	E5 B-cell-like	0.000840402	0.0307747	1.00937	0.156399	0.675931
BODY | BMI	E6 Weak epithelial	0	0.0301336	0	0.999926	1
BODY | BMI	TF2 CEBPB	0	0.0279952	0.228095	0.409786	0.868158
BODY | BMI	PC2 Weak Polycomb	0	0.0316514	0.832297	0.202621	0.746915
BODY | BMI	E7 Monocyte / Macrophage	0.00195782	0.0279013	0.445241	0.328073	0.843218
BODY | BMI	E8 Weak multi-tissue	0.0165712	0.0248583	0.622652	0.266757	0.812807
BODY | BMI	L4 Low signal	0	0.0372511	0	1	1
BODY | BMI	TF3 FOXA1 / AR / ESR1	0	0.024821	0	0.997053	1
BODY | BMI	PC3 Polycomb	0.040136	0.0259099	1.9122	0.0279253	0.21694
BODY | BMI	TN3 Transcription	0.055879	0.0184956	4.49951	3.40549e-06	8.62985e-05
BODY | BMI	L5 Low signal	0	0.0231829	0	0.951194	1
BODY | BMI	HET2 Heterochromatin	0	0.0209575	0	0.996534	1
BODY | BMI	L6 Low signal	0	0.0216887	0.0686491	0.472634	0.870557
BODY | BMI	P Promoter	0.120538	0.015966	6.50137	3.97962e-11	4.15649e-09
BODY | BMI	E9 Liver / Intestine	0	0.0190451	0	0.980925	1
BODY | BMI	CTCF CTCF-Cohesin	0	0.0160828	0	0.996266	1
BODY | BMI	TN4 Transcription	0.0348132	0.0158739	2.18472	0.0144548	0.124656
BODY | BMI	HET3 Heterochromatin	0	0.0139673	0	0.999104	1
BODY | BMI	E10 Brain	0.0450165	0.0122468	2.69406	0.00352933	0.0397313
BODY | BMI	TF4 OTX2	0.0152553	0.0109739	1.29312	0.0979843	0.514555
BODY | BMI	HET4 Heterochromatin	0	0.0140978	0	0.999273	1
BODY | BMI	L7 Low signal	0	0.0121183	0	0.957909	1
BODY | BMI	PC4 Polycomb / Bivalent stem cell Enh	0.0315874	0.00906955	3.39874	0.000338488	0.00513192
BODY | BMI	HET5 Centromere	0	0.000231834	0	0.678966	1
BODY | BMI	E11 T-cell	0.01548	0.0092487	1.91813	0.0275473	0.215787
BODY | BMI	TF5 AR	0	0.00833244	0	0.923804	1
BODY | BMI	E12 Erythroblast-like	0	0.00698354	0	0.998449	1
BODY | BMI	HET6 Centromere	0.000150718	5.55261e-05	1.02943	0.151638	0.660731
BODY | Height	PC1 Polycomb / Heterochromatin	0	0.0659677	0	0.999373	1
BODY | Height	L1 Low signal	0	0.0494494	0.502489	0.307662	0.842875
BODY | Height	TN1 Transcription	0.0159812	0.0343819	0.441056	0.329586	0.843218
BODY | Height	TN2 Transcription	0	0.0309272	0	0.997195	1
BODY | Height	L2 Low signal	0	0.0343601	0	0.999204	1
BODY | Height	E1 Stem cell	0	0.0344571	0	0.983691	1
BODY | Height	E2 Multi-tissue	0.181769	0.0370178	4.31093	8.1286e-06	0.000186363
BODY | Height	E3 Brain / Melanocyte	0	0.0335946	0.480357	0.315487	0.842875
BODY | Height	L3 Low signal	0	0.0412601	0	0.876691	1
BODY | Height	E4 Multi-tissue	0.170777	0.0331439	5.44678	2.56453e-08	1.33926e-06
BODY | Height	TF1 NANOG / FOXA1	0	0.0313565	0	0.998781	1
BODY | Height	HET1 Heterochromatin	0.0161882	0.0328793	0.389871	0.348316	0.850301
BODY | Height	E5 B-cell-like	0	0.0307747	0	0.98009	1
BODY | Height	E6 Weak epithelial	0.0571683	0.0301336	1.91438	0.0277856	0.216751
BODY | Height	TF2 CEBPB	0	0.0279952	0.274386	0.391894	0.868158
BODY | Height	PC2 Weak Polycomb	0	0.0316514	0	0.993281	1
BODY | Height	E7 Monocyte / Macrophage	0.0249718	0.0279013	0.872102	0.191576	0.721915
BODY | Height	E8 Weak multi-tissue	0.0589439	0.0248583	2.34541	0.00950307	0.0884444
BODY | Height	L4 Low signal	0	0.0372511	0	0.999878	1
BODY | Height	TF3 FOXA1 / AR / ESR1	0	0.024821	0.841275	0.200097	0.743443
BODY | Height	PC3 Polycomb	0	0.0259099	0	0.966763	1
BODY | Height	TN3 Transcription	0.100765	0.0184956	3.51821	0.000217234	0.00361416
BODY | Height	L5 Low signal	0.0168717	0.0231829	0.750484	0.226482	0.776981
BODY | Height	HET2 Heterochromatin	0	0.0209575	0.767811	0.2213	0.770485
BODY | Height	L6 Low signal	0	0.0216887	0	0.999401	1
BODY | Height	P Promoter	0.187343	0.015966	6.655	1.41646e-11	1.66434e-09
BODY | Height	E9 Liver / Intestine	0.0227848	0.0190451	1.20593	0.113923	0.575738
BODY | Height	CTCF CTCF-Cohesin	0.0354773	0.0160828	1.81202	0.0349913	0.255967
BODY | Height	TN4 Transcription	0.0528883	0.0158739	2.04036	0.0206573	0.168851
BODY | Height	HET3 Heterochromatin	0	0.0139673	0	1	1
BODY | Height	E10 Brain	0	0.0122468	0	0.999739	1
BODY | Height	TF4 OTX2	0	0.0109739	0.545067	0.292854	0.831669
BODY | Height	HET4 Heterochromatin	0	0.0140978	0	0.995081	1
BODY | Height	L7 Low signal	0.0141575	0.0121183	1.16053	0.122916	0.594636
BODY | Height	PC4 Polycomb / Bivalent stem cell Enh	0.0119931	0.00906955	1.19781	0.115495	0.575943
BODY | Height	HET5 Centromere	0	0.000231834	0	0.656105	1
BODY | Height	E11 T-cell	0	0.0092487	0.022718	0.490938	0.870557
BODY | Height	TF5 AR	0.0158027	0.00833244	1.45205	0.0732432	0.419809
BODY | Height	E12 Erythroblast-like	0	0.00698354	0	0.872861	1
BODY | Height	HET6 Centromere	0	5.55261e-05	0.0160636	0.493592	0.870557
BODY | Waist-hip Ratio	PC1 Polycomb / Heterochromatin	0	0.0659677	0	0.999921	1
BODY | Waist-hip Ratio	L1 Low signal	0.00114699	0.0494494	0.0690558	0.472473	0.870557
BODY | Waist-hip Ratio	TN1 Transcription	0	0.0343819	0	0.964758	1
BODY | Waist-hip Ratio	TN2 Transcription	0	0.0309272	0	0.997652	1
BODY | Waist-hip Ratio	L2 Low signal	0	0.0343601	0	0.999692	1
BODY | Waist-hip Ratio	E1 Stem cell	0	0.0344571	0	0.852245	1
BODY | Waist-hip Ratio	E2 Multi-tissue	0.214894	0.0370178	4.33032	7.44449e-06	0.000172786
BODY | Waist-hip Ratio	E3 Brain / Melanocyte	0.021424	0.0335946	0.650561	0.257665	0.802003
BODY | Waist-hip Ratio	L3 Low signal	0	0.0412601	0	0.973218	1
BODY | Waist-hip Ratio	E4 Multi-tissue	0.206431	0.0331439	4.93989	3.90841e-07	1.38638e-05
BODY | Waist-hip Ratio	TF1 NANOG / FOXA1	0	0.0313565	0.924677	0.177567	0.711063
BODY | Waist-hip Ratio	HET1 Heterochromatin	0	0.0328793	0	0.998775	1
BODY | Waist-hip Ratio	E5 B-cell-like	0.0159974	0.0307747	0.494212	0.310578	0.842875
BODY | Waist-hip Ratio	E6 Weak epithelial	0	0.0301336	0.483812	0.31426	0.842875
BODY | Waist-hip Ratio	TF2 CEBPB	0	0.0279952	0	0.814282	1
BODY | Waist-hip Ratio	PC2 Weak Polycomb	0	0.0316514	0.480613	0.315396	0.842875
BODY | Waist-hip Ratio	E7 Monocyte / Macrophage	0.083341	0.0279013	2.46234	0.00690162	0.0679322
BODY | Waist-hip Ratio	E8 Weak multi-tissue	0.13878	0.0248583	3.49221	0.000239521	0.00384871
BODY | Waist-hip Ratio	L4 Low signal	0	0.0372511	0	0.999546	1
BODY | Waist-hip Ratio	TF3 FOXA1 / AR / ESR1	0.0124566	0.024821	0.606157	0.272205	0.817394
BODY | Waist-hip Ratio	PC3 Polycomb	0	0.0259099	0.321912	0.37376	0.866332
BODY | Waist-hip Ratio	TN3 Transcription	0.0303016	0.0184956	1.81299	0.0349168	0.255967
BODY | Waist-hip Ratio	L5 Low signal	0	0.0231829	0	0.888649	1
BODY | Waist-hip Ratio	HET2 Heterochromatin	0	0.0209575	0.283715	0.388314	0.868158
BODY | Waist-hip Ratio	L6 Low signal	0	0.0216887	0	0.992513	1
BODY | Waist-hip Ratio	P Promoter	0.174628	0.015966	6.03635	7.8821e-10	5.48827e-08
BODY | Waist-hip Ratio	E9 Liver / Intestine	0.0112436	0.0190451	0.753683	0.22552	0.775336
BODY | Waist-hip Ratio	CTCF CTCF-Cohesin	0	0.0160828	0	0.915867	1
BODY | Waist-hip Ratio	TN4 Transcription	0.0187175	0.0158739	1.09298	0.1372	0.628552
BODY | Waist-hip Ratio	HET3 Heterochromatin	0	0.0139673	0	0.981526	1
BODY | Waist-hip Ratio	E10 Brain	0	0.0122468	0	0.966488	1
BODY | Waist-hip Ratio	TF4 OTX2	0	0.0109739	0	0.706259	1
BODY | Waist-hip Ratio	HET4 Heterochromatin	0	0.0140978	0	0.98879	1
BODY | Waist-hip Ratio	L7 Low signal	0	0.0121183	0.715806	0.237056	0.792997
BODY | Waist-hip Ratio	PC4 Polycomb / Bivalent stem cell Enh	0.0294738	0.00906955	1.30542	0.0958749	0.507732
BODY | Waist-hip Ratio	HET5 Centromere	0	0.000231834	0	0.972241	1
BODY | Waist-hip Ratio	E11 T-cell	0	0.0092487	0.435621	0.331556	0.845395
BODY | Waist-hip Ratio	TF5 AR	0	0.00833244	0.0926754	0.463081	0.870557
BODY | Waist-hip Ratio	E12 Erythroblast-like	0	0.00698354	0.694053	0.243824	0.800848
BODY | Waist-hip Ratio	HET6 Centromere	0	5.55261e-05	0	0.757314	1
BP | Diastolic Blood Pressure	PC1 Polycomb / Heterochromatin	0	0.0659677	0	0.999657	1
BP | Diastolic Blood Pressure	L1 Low signal	0	0.0494494	0.108971	0.456613	0.870557
BP | Diastolic Blood Pressure	TN1 Transcription	0.0227424	0.0343819	0.635434	0.262573	0.806596
BP | Diastolic Blood Pressure	TN2 Transcription	0	0.0309272	0	0.925393	1
BP | Diastolic Blood Pressure	L2 Low signal	0	0.0343601	1.48808	0.0683651	0.404171
BP | Diastolic Blood Pressure	E1 Stem cell	0	0.0344571	0	0.963546	1
BP | Diastolic Blood Pressure	E2 Multi-tissue	0.151606	0.0370178	3.90764	4.66009e-05	0.000932018
BP | Diastolic Blood Pressure	E3 Brain / Melanocyte	0.0111114	0.0335946	0.0698704	0.472148	0.870557
BP | Diastolic Blood Pressure	L3 Low signal	0	0.0412601	0	0.994579	1
BP | Diastolic Blood Pressure	E4 Multi-tissue	0.200583	0.0331439	4.84276	6.40251e-07	2.14941e-05
BP | Diastolic Blood Pressure	TF1 NANOG / FOXA1	0	0.0313565	0	0.96721	1
BP | Diastolic Blood Pressure	HET1 Heterochromatin	0	0.0328793	0	0.999997	1
BP | Diastolic Blood Pressure	E5 B-cell-like	0.0349469	0.0307747	1.17076	0.120847	0.587115
BP | Diastolic Blood Pressure	E6 Weak epithelial	0	0.0301336	0.286036	0.387425	0.868158
BP | Diastolic Blood Pressure	TF2 CEBPB	0	0.0279952	0	0.999561	1
BP | Diastolic Blood Pressure	PC2 Weak Polycomb	0	0.0316514	0.385979	0.349756	0.850301
BP | Diastolic Blood Pressure	E7 Monocyte / Macrophage	0.0060131	0.0279013	0.129407	0.448518	0.870557
BP | Diastolic Blood Pressure	E8 Weak multi-tissue	0.0915555	0.0248583	2.981	0.00143653	0.0175369
BP | Diastolic Blood Pressure	L4 Low signal	0	0.0372511	0	0.998488	1
BP | Diastolic Blood Pressure	TF3 FOXA1 / AR / ESR1	0.0515616	0.024821	1.76792	0.0385369	0.273394
BP | Diastolic Blood Pressure	PC3 Polycomb	0	0.0259099	0.22487	0.41104	0.868158
BP | Diastolic Blood Pressure	TN3 Transcription	0.0465417	0.0184956	3.00043	0.00134798	0.0165634
BP | Diastolic Blood Pressure	L5 Low signal	0	0.0231829	0	0.870091	1
BP | Diastolic Blood Pressure	HET2 Heterochromatin	0	0.0209575	0.895726	0.185199	0.718243
BP | Diastolic Blood Pressure	L6 Low signal	0	0.0216887	0	0.863834	1
BP | Diastolic Blood Pressure	P Promoter	0.133945	0.015966	5.22324	8.79116e-08	3.93509e-06
BP | Diastolic Blood Pressure	E9 Liver / Intestine	0.0795294	0.0190451	3.084	0.0010212	0.0133323
BP | Diastolic Blood Pressure	CTCF CTCF-Cohesin	0.00653318	0.0160828	0.677281	0.249114	0.800848
BP | Diastolic Blood Pressure	TN4 Transcription	0	0.0158739	0.429656	0.333723	0.846523
BP | Diastolic Blood Pressure	HET3 Heterochromatin	0	0.0139673	0	0.861747	1
BP | Diastolic Blood Pressure	E10 Brain	0	0.0122468	0	0.766558	1
BP | Diastolic Blood Pressure	TF4 OTX2	0	0.0109739	0.317442	0.375454	0.866332
BP | Diastolic Blood Pressure	HET4 Heterochromatin	0	0.0140978	0	0.98896	1
BP | Diastolic Blood Pressure	L7 Low signal	0	0.0121183	0	0.897344	1
BP | Diastolic Blood Pressure	PC4 Polycomb / Bivalent stem cell Enh	0.0437413	0.00906955	2.62104	0.00438313	0.047466
BP | Diastolic Blood Pressure	HET5 Centromere	0	0.000231834	0	0.870595	1
BP | Diastolic Blood Pressure	E11 T-cell	0	0.0092487	0.0709117	0.471734	0.870557
BP | Diastolic Blood Pressure	TF5 AR	0	0.00833244	0	0.927012	1
BP | Diastolic Blood Pressure	E12 Erythroblast-like	0	0.00698354	0.334137	0.369138	0.86579
BP | Diastolic Blood Pressure	HET6 Centromere	0	5.55261e-05	0.636181	0.262329	0.806596
BP | Systolic Blood Pressure	PC1 Polycomb / Heterochromatin	0	0.0659677	0	0.995477	1
BP | Systolic Blood Pressure	L1 Low signal	0.0105356	0.0494494	0.0534706	0.478678	0.870557
BP | Systolic Blood Pressure	TN1 Transcription	0.0105316	0.0343819	0.310723	0.378006	0.867894
BP | Systolic Blood Pressure	TN2 Transcription	0	0.0309272	0	0.948362	1
BP | Systolic Blood Pressure	L2 Low signal	0	0.0343601	0	0.973229	1
BP | Systolic Blood Pressure	E1 Stem cell	0	0.0344571	0.435706	0.331525	0.845395
BP | Systolic Blood Pressure	E2 Multi-tissue	0.162066	0.0370178	3.70084	0.000107442	0.00194222
BP | Systolic Blood Pressure	E3 Brain / Melanocyte	0.0275876	0.0335946	0.734732	0.231251	0.789025
BP | Systolic Blood Pressure	L3 Low signal	0	0.0412601	0	0.999642	1
BP | Systolic Blood Pressure	E4 Multi-tissue	0.183296	0.0331439	4.61244	1.98988e-06	5.5943e-05
BP | Systolic Blood Pressure	TF1 NANOG / FOXA1	0	0.0313565	0	0.996546	1
BP | Systolic Blood Pressure	HET1 Heterochromatin	0	0.0328793	0	0.99111	1
BP | Systolic Blood Pressure	E5 B-cell-like	0.0233171	0.0307747	0.688961	0.245424	0.800848
BP | Systolic Blood Pressure	E6 Weak epithelial	0	0.0301336	0.687496	0.245885	0.800848
BP | Systolic Blood Pressure	TF2 CEBPB	0	0.0279952	0	0.921971	1
BP | Systolic Blood Pressure	PC2 Weak Polycomb	0	0.0316514	0	0.89835	1
BP | Systolic Blood Pressure	E7 Monocyte / Macrophage	0.000427876	0.0279013	0.0881557	0.464876	0.870557
BP | Systolic Blood Pressure	E8 Weak multi-tissue	0.10564	0.0248583	3.13832	0.000849595	0.0115195
BP | Systolic Blood Pressure	L4 Low signal	0	0.0372511	0	0.997105	1
BP | Systolic Blood Pressure	TF3 FOXA1 / AR / ESR1	0.00309162	0.024821	0.156682	0.437748	0.870557
BP | Systolic Blood Pressure	PC3 Polycomb	0	0.0259099	0.640041	0.261073	0.805939
BP | Systolic Blood Pressure	TN3 Transcription	0.0660264	0.0184956	4.05577	2.49847e-05	0.000521902
BP | Systolic Blood Pressure	L5 Low signal	0	0.0231829	0	0.97425	1
BP | Systolic Blood Pressure	HET2 Heterochromatin	0	0.0209575	0.670347	0.251318	0.800848
BP | Systolic Blood Pressure	L6 Low signal	0	0.0216887	0	0.913057	1
BP | Systolic Blood Pressure	P Promoter	0.1349	0.015966	4.58596	2.25953e-06	6.06846e-05
BP | Systolic Blood Pressure	E9 Liver / Intestine	0.0681935	0.0190451	2.62119	0.00438112	0.047466
BP | Systolic Blood Pressure	CTCF CTCF-Cohesin	0.015861	0.0160828	0.987336	0.161739	0.68794
BP | Systolic Blood Pressure	TN4 Transcription	0	0.0158739	0.105297	0.45807	0.870557
BP | Systolic Blood Pressure	HET3 Heterochromatin	0	0.0139673	0	0.89954	1
BP | Systolic Blood Pressure	E10 Brain	0	0.0122468	0.190489	0.424463	0.870557
BP | Systolic Blood Pressure	TF4 OTX2	0	0.0109739	0.256192	0.398901	0.868158
BP | Systolic Blood Pressure	HET4 Heterochromatin	0	0.0140978	0	0.999991	1
BP | Systolic Blood Pressure	L7 Low signal	0	0.0121183	0.265578	0.395282	0.868158
BP | Systolic Blood Pressure	PC4 Polycomb / Bivalent stem cell Enh	0.0453438	0.00906955	2.31541	0.0102954	0.0935039
BP | Systolic Blood Pressure	HET5 Centromere	0	0.000231834	0	0.903883	1
BP | Systolic Blood Pressure	E11 T-cell	0	0.0092487	0	0.775766	1
BP | Systolic Blood Pressure	TF5 AR	0	0.00833244	0	0.893528	1
BP | Systolic Blood Pressure	E12 Erythroblast-like	0	0.00698354	0	0.937517	1
BP | Systolic Blood Pressure	HET6 Centromere	0	5.55261e-05	0	0.591862	1
COV | College Education	PC1 Polycomb / Heterochromatin	0.0550487	0.0659677	0.606877	0.271966	0.817394
COV | College Education	L1 Low signal	0	0.0494494	0.555203	0.289378	0.830501
COV | College Education	TN1 Transcription	0	0.0343819	2.36604	0.00898986	0.0849293
COV | College Education	TN2 Transcription	0	0.0309272	0	0.96016	1
COV | College Education	L2 Low signal	0	0.0343601	0.582763	0.280026	0.822577
COV | College Education	E1 Stem cell	0.19088	0.0344571	6.30163	1.47261e-10	1.28336e-08
COV | College Education	E2 Multi-tissue	0.00128507	0.0370178	0.584148	0.279561	0.822494
COV | College Education	E3 Brain / Melanocyte	0.141203	0.0335946	4.65788	1.59739e-06	4.88311e-05
COV | College Education	L3 Low signal	0	0.0412601	0	0.94131	1
COV | College Education	E4 Multi-tissue	0.0140836	0.0331439	0.0743796	0.470354	0.870557
COV | College Education	TF1 NANOG / FOXA1	0.0127596	0.0313565	0.345126	0.365	0.862809
COV | College Education	HET1 Heterochromatin	0	0.0328793	0	0.999983	1
COV | College Education	E5 B-cell-like	0.00237168	0.0307747	0.838775	0.200798	0.743788
COV | College Education	E6 Weak epithelial	0.0192221	0.0301336	0.54755	0.292	0.830501
COV | College Education	TF2 CEBPB	0.0149719	0.0279952	0.552284	0.290377	0.830501
COV | College Education	PC2 Weak Polycomb	0.0111532	0.0316514	0.229567	0.409214	0.868158
COV | College Education	E7 Monocyte / Macrophage	0.00903389	0.0279013	0.00973682	0.496116	0.870557
COV | College Education	E8 Weak multi-tissue	0	0.0248583	0.38463	0.350256	0.850301
COV | College Education	L4 Low signal	0	0.0372511	0	0.998243	1
COV | College Education	TF3 FOXA1 / AR / ESR1	0	0.024821	0	0.999904	1
COV | College Education	PC3 Polycomb	0.0363787	0.0259099	1.5803	0.0570188	0.365854
COV | College Education	TN3 Transcription	0.0720898	0.0184956	4.76124	9.62025e-07	3.06543e-05
COV | College Education	L5 Low signal	0	0.0231829	0	0.889003	1
COV | College Education	HET2 Heterochromatin	0	0.0209575	0	0.975259	1
COV | College Education	L6 Low signal	0	0.0216887	0	0.987798	1
COV | College Education	P Promoter	0.0886547	0.015966	5.34814	4.44321e-08	2.25763e-06
COV | College Education	E9 Liver / Intestine	0	0.0190451	0	0.930511	1
COV | College Education	CTCF CTCF-Cohesin	0	0.0160828	0	0.994237	1
COV | College Education	TN4 Transcription	0.0544524	0.0158739	3.48621	0.000244955	0.00390266
COV | College Education	HET3 Heterochromatin	0	0.0139673	0	0.999999	1
COV | College Education	E10 Brain	0.139616	0.0122468	7.04368	9.3614e-13	1.95549e-10
COV | College Education	TF4 OTX2	0.0155477	0.0109739	1.24921	0.105794	0.544913
COV | College Education	HET4 Heterochromatin	0	0.0140978	1.42964	0.0764108	0.431622
COV | College Education	L7 Low signal	0	0.0121183	1.0703	0.142241	0.638863
COV | College Education	PC4 Polycomb / Bivalent stem cell Enh	0.0142923	0.00906955	1.51527	0.0648517	0.390773
COV | College Education	HET5 Centromere	0	0.000231834	0	0.966201	1
COV | College Education	E11 T-cell	0	0.0092487	0	0.952861	1
COV | College Education	TF5 AR	0	0.00833244	0	0.888813	1
COV | College Education	E12 Erythroblast-like	0	0.00698354	0	0.999998	1
COV | College Education	HET6 Centromere	0	5.55261e-05	0	0.682602	1
COV | Years of Education	PC1 Polycomb / Heterochromatin	0.0586129	0.0659677	0.75345	0.22559	0.775336
COV | Years of Education	L1 Low signal	0	0.0494494	0.55	0.29116	0.830501
COV | Years of Education	TN1 Transcription	0	0.0343819	2.1344	0.016405	0.137685
COV | Years of Education	TN2 Transcription	0	0.0309272	1.06637	0.143129	0.639151
COV | Years of Education	L2 Low signal	0	0.0343601	1.0294	0.151646	0.660731
COV | Years of Education	E1 Stem cell	0.184307	0.0344571	6.54488	2.97724e-11	3.29248e-09
COV | Years of Education	E2 Multi-tissue	0	0.0370178	0.951163	0.170761	0.704205
COV | Years of Education	E3 Brain / Melanocyte	0.148431	0.0335946	4.65621	1.61039e-06	4.88311e-05
COV | Years of Education	L3 Low signal	0	0.0412601	0	0.940851	1
COV | Years of Education	E4 Multi-tissue	0.0042468	0.0331439	0.225797	0.410679	0.868158
COV | Years of Education	TF1 NANOG / FOXA1	0	0.0313565	0.267394	0.394583	0.868158
COV | Years of Education	HET1 Heterochromatin	0	0.0328793	0	0.999958	1
COV | Years of Education	E5 B-cell-like	0.00606587	0.0307747	0.433538	0.332312	0.845395
COV | Years of Education	E6 Weak epithelial	0.00939164	0.0301336	0.194893	0.422738	0.870557
COV | Years of Education	TF2 CEBPB	0.0158157	0.0279952	0.604939	0.27261	0.817394
COV | Years of Education	PC2 Weak Polycomb	0.0082693	0.0316514	0.215787	0.414577	0.869807
COV | Years of Education	E7 Monocyte / Macrophage	0.00444053	0.0279013	0.234249	0.407396	0.868158
COV | Years of Education	E8 Weak multi-tissue	0.00241076	0.0248583	0.0320379	0.487221	0.870557
COV | Years of Education	L4 Low signal	0	0.0372511	0	0.999024	1
COV | Years of Education	TF3 FOXA1 / AR / ESR1	0	0.024821	0	0.999923	1
COV | Years of Education	PC3 Polycomb	0.0365144	0.0259099	1.54221	0.0615116	0.379667
COV | Years of Education	TN3 Transcription	0.0685039	0.0184956	4.61957	1.9227e-06	5.56105e-05
COV | Years of Education	L5 Low signal	0	0.0231829	0	0.883337	1
COV | Years of Education	HET2 Heterochromatin	0	0.0209575	0	0.998223	1
COV | Years of Education	L6 Low signal	0	0.0216887	0.680926	0.247959	0.800848
COV | Years of Education	P Promoter	0.0888577	0.015966	4.96312	3.46843e-07	1.30413e-05
COV | Years of Education	E9 Liver / Intestine	0	0.0190451	0	0.874443	1
COV | Years of Education	CTCF CTCF-Cohesin	0	0.0160828	0	0.993282	1
COV | Years of Education	TN4 Transcription	0.037384	0.0158739	2.29141	0.0109698	0.0986758
COV | Years of Education	HET3 Heterochromatin	0	0.0139673	0	1	1
COV | Years of Education	E10 Brain	0.143255	0.0122468	7.06493	8.03468e-13	1.88815e-10
COV | Years of Education	TF4 OTX2	0.00512895	0.0109739	0.697419	0.24277	0.800848
COV | Years of Education	HET4 Heterochromatin	0	0.0140978	0.870682	0.191964	0.721915
COV | Years of Education	L7 Low signal	0	0.0121183	0.798835	0.212193	0.757663
COV | Years of Education	PC4 Polycomb / Bivalent stem cell Enh	0.0168266	0.00906955	1.71189	0.043458	0.30148
COV | Years of Education	HET5 Centromere	0	0.000231834	0	0.683617	1
COV | Years of Education	E11 T-cell	0	0.0092487	0	0.823793	1
COV | Years of Education	TF5 AR	0	0.00833244	0	0.880395	1
COV | Years of Education	E12 Erythroblast-like	0	0.00698354	0	0.999997	1
COV | Years of Education	HET6 Centromere	0	5.55261e-05	0.490534	0.311878	0.842875
COV | Smoking Status	PC1 Polycomb / Heterochromatin	0.0378225	0.0659677	0.216526	0.414289	0.869807
COV | Smoking Status	L1 Low signal	0.111894	0.0494494	2.52041	0.00586091	0.0602105
COV | Smoking Status	TN1 Transcription	0	0.0343819	0	0.999218	1
COV | Smoking Status	TN2 Transcription	0	0.0309272	0	0.978467	1
COV | Smoking Status	L2 Low signal	0	0.0343601	0.815566	0.207374	0.752552
COV | Smoking Status	E1 Stem cell	0.239334	0.0344571	6.08437	5.84759e-10	4.39739e-08
COV | Smoking Status	E2 Multi-tissue	0	0.0370178	0	0.986406	1
COV | Smoking Status	E3 Brain / Melanocyte	0.183442	0.0335946	5.23692	8.16398e-08	3.74348e-06
COV | Smoking Status	L3 Low signal	0	0.0412601	0	0.999283	1
COV | Smoking Status	E4 Multi-tissue	0	0.0331439	0.420928	0.336904	0.847016
COV | Smoking Status	TF1 NANOG / FOXA1	0	0.0313565	0.126308	0.449744	0.870557
COV | Smoking Status	HET1 Heterochromatin	0	0.0328793	0	0.999998	1
COV | Smoking Status	E5 B-cell-like	0	0.0307747	1.24001	0.107486	0.552114
COV | Smoking Status	E6 Weak epithelial	0	0.0301336	0.379549	0.35214	0.850301
COV | Smoking Status	TF2 CEBPB	0	0.0279952	0.498757	0.308975	0.842875
COV | Smoking Status	PC2 Weak Polycomb	0	0.0316514	0.242938	0.404027	0.868158
COV | Smoking Status	E7 Monocyte / Macrophage	0	0.0279013	0.692305	0.244373	0.800848
COV | Smoking Status	E8 Weak multi-tissue	0	0.0248583	0.107994	0.457	0.870557
COV | Smoking Status	L4 Low signal	0	0.0372511	0	0.999615	1
COV | Smoking Status	TF3 FOXA1 / AR / ESR1	0	0.024821	0.837361	0.201195	0.743788
COV | Smoking Status	PC3 Polycomb	0.0291694	0.0259099	1.12438	0.130425	0.614535
COV | Smoking Status	TN3 Transcription	0.07773	0.0184956	5.10173	1.68281e-07	7.03039e-06
COV | Smoking Status	L5 Low signal	0	0.0231829	0	0.832526	1
COV | Smoking Status	HET2 Heterochromatin	0	0.0209575	0	0.969328	1
COV | Smoking Status	L6 Low signal	0	0.0216887	0	0.948902	1
COV | Smoking Status	P Promoter	0.0876749	0.015966	5.07461	1.94142e-07	7.7657e-06
COV | Smoking Status	E9 Liver / Intestine	0.0175204	0.0190451	0.914942	0.180111	0.711063
COV | Smoking Status	CTCF CTCF-Cohesin	0	0.0160828	0.408902	0.341306	0.848121
COV | Smoking Status	TN4 Transcription	0.057193	0.0158739	3.12571	0.000886881	0.0118251
COV | Smoking Status	HET3 Heterochromatin	0	0.0139673	0	0.998811	1
COV | Smoking Status	E10 Brain	0.0835455	0.0122468	4.03194	2.76597e-05	0.000571431
COV | Smoking Status	TF4 OTX2	0.0289514	0.0109739	1.91988	0.0274366	0.215787
COV | Smoking Status	HET4 Heterochromatin	0	0.0140978	0	0.998851	1
COV | Smoking Status	L7 Low signal	0	0.0121183	0	0.996514	1
COV | Smoking Status	PC4 Polycomb / Bivalent stem cell Enh	0.0275724	0.00906955	2.44669	0.00720869	0.0702194
COV | Smoking Status	HET5 Centromere	0	0.000231834	0	0.992552	1
COV | Smoking Status	E11 T-cell	0	0.0092487	0	0.785301	1
COV | Smoking Status	TF5 AR	0	0.00833244	0	0.949747	1
COV | Smoking Status	E12 Erythroblast-like	0	0.00698354	0	0.999611	1
COV | Smoking Status	HET6 Centromere	0	5.55261e-05	0.0267882	0.489314	0.870557
DISEASE | Auto Immune Traits	PC1 Polycomb / Heterochromatin	0	0.0659677	0	0.984851	1
DISEASE | Auto Immune Traits	L1 Low signal	0.0180351	0.0494494	0.653753	0.256636	0.801528
DISEASE | Auto Immune Traits	TN1 Transcription	0	0.0343819	0	0.993688	1
DISEASE | Auto Immune Traits	TN2 Transcription	0	0.0309272	0	0.956657	1
DISEASE | Auto Immune Traits	L2 Low signal	0	0.0343601	0.0185985	0.492581	0.870557
DISEASE | Auto Immune Traits	E1 Stem cell	0	0.0344571	0	0.935908	1
DISEASE | Auto Immune Traits	E2 Multi-tissue	0	0.0370178	0	0.819704	1
DISEASE | Auto Immune Traits	E3 Brain / Melanocyte	0	0.0335946	0.175194	0.430464	0.870557
DISEASE | Auto Immune Traits	L3 Low signal	0	0.0412601	0	0.900058	1
DISEASE | Auto Immune Traits	E4 Multi-tissue	0	0.0331439	0.019545	0.492203	0.870557
DISEASE | Auto Immune Traits	TF1 NANOG / FOXA1	0	0.0313565	0.278212	0.390425	0.868158
DISEASE | Auto Immune Traits	HET1 Heterochromatin	0.0421513	0.0328793	1.19929	0.115207	0.575943
DISEASE | Auto Immune Traits	E5 B-cell-like	0.564613	0.0307747	7.25237	2.04725e-13	6.41472e-11
DISEASE | Auto Immune Traits	E6 Weak epithelial	0	0.0301336	0	0.90582	1
DISEASE | Auto Immune Traits	TF2 CEBPB	0	0.0279952	0	0.841117	1
DISEASE | Auto Immune Traits	PC2 Weak Polycomb	0.0273339	0.0316514	0.948033	0.171556	0.704205
DISEASE | Auto Immune Traits	E7 Monocyte / Macrophage	0	0.0279013	0.550273	0.291066	0.830501
DISEASE | Auto Immune Traits	E8 Weak multi-tissue	0.00406115	0.0248583	0.606025	0.272249	0.817394
DISEASE | Auto Immune Traits	L4 Low signal	0	0.0372511	0	0.825014	1
DISEASE | Auto Immune Traits	TF3 FOXA1 / AR / ESR1	0	0.024821	0.272816	0.392497	0.868158
DISEASE | Auto Immune Traits	PC3 Polycomb	0	0.0259099	0	0.812824	1
DISEASE | Auto Immune Traits	TN3 Transcription	0	0.0184956	0	0.775537	1
DISEASE | Auto Immune Traits	L5 Low signal	0	0.0231829	0.516512	0.302748	0.842875
DISEASE | Auto Immune Traits	HET2 Heterochromatin	0	0.0209575	0	0.735057	1
DISEASE | Auto Immune Traits	L6 Low signal	0	0.0216887	0.0772067	0.46923	0.870557
DISEASE | Auto Immune Traits	P Promoter	0.203018	0.015966	3.49548	0.000236609	0.0038347
DISEASE | Auto Immune Traits	E9 Liver / Intestine	0	0.0190451	0	0.76912	1
DISEASE | Auto Immune Traits	CTCF CTCF-Cohesin	0	0.0160828	0.100323	0.460044	0.870557
DISEASE | Auto Immune Traits	TN4 Transcription	0	0.0158739	0.340787	0.366632	0.864372
DISEASE | Auto Immune Traits	HET3 Heterochromatin	0	0.0139673	0	0.999901	1
DISEASE | Auto Immune Traits	E10 Brain	0	0.0122468	0	0.963601	1
DISEASE | Auto Immune Traits	TF4 OTX2	0	0.0109739	0.158345	0.437092	0.870557
DISEASE | Auto Immune Traits	HET4 Heterochromatin	0	0.0140978	0	0.99859	1
DISEASE | Auto Immune Traits	L7 Low signal	0	0.0121183	0.240022	0.405156	0.868158
DISEASE | Auto Immune Traits	PC4 Polycomb / Bivalent stem cell Enh	0	0.00906955	0	0.951512	1
DISEASE | Auto Immune Traits	HET5 Centromere	0	0.000231834	0	0.96569	1
DISEASE | Auto Immune Traits	E11 T-cell	0.242281	0.0092487	5.32831	4.95641e-08	2.45212e-06
DISEASE | Auto Immune Traits	TF5 AR	0	0.00833244	0	0.969926	1
DISEASE | Auto Immune Traits	E12 Erythroblast-like	0	0.00698354	0.0793955	0.468359	0.870557
DISEASE | Auto Immune Traits	HET6 Centromere	0	5.55261e-05	0.68242	0.247487	0.800848
DISEASE | Auto Immune Traits (Sure)	PC1 Polycomb / Heterochromatin	0	0.0659677	0	0.924408	1
DISEASE | Auto Immune Traits (Sure)	L1 Low signal	0	0.0494494	0.355144	0.361241	0.856794
DISEASE | Auto Immune Traits (Sure)	TN1 Transcription	0	0.0343819	0	0.922336	1
DISEASE | Auto Immune Traits (Sure)	TN2 Transcription	0.0503627	0.0309272	1.23309	0.108772	0.557195
DISEASE | Auto Immune Traits (Sure)	L2 Low signal	0	0.0343601	0.413103	0.339765	0.847161
DISEASE | Auto Immune Traits (Sure)	E1 Stem cell	0	0.0344571	0	0.813431	1
DISEASE | Auto Immune Traits (Sure)	E2 Multi-tissue	0	0.0370178	0	0.842591	1
DISEASE | Auto Immune Traits (Sure)	E3 Brain / Melanocyte	0	0.0335946	0	0.564816	0.98411
DISEASE | Auto Immune Traits (Sure)	L3 Low signal	0	0.0412601	0	0.742205	1
DISEASE | Auto Immune Traits (Sure)	E4 Multi-tissue	0	0.0331439	0.381454	0.351433	0.850301
DISEASE | Auto Immune Traits (Sure)	TF1 NANOG / FOXA1	0.11458	0.0313565	1.46345	0.0716723	0.413325
DISEASE | Auto Immune Traits (Sure)	HET1 Heterochromatin	0.184277	0.0328793	2.51627	0.00593027	0.0605681
DISEASE | Auto Immune Traits (Sure)	E5 B-cell-like	0.768683	0.0307747	4.87545	5.42793e-07	1.85536e-05
DISEASE | Auto Immune Traits (Sure)	E6 Weak epithelial	0	0.0301336	0	0.968141	1
DISEASE | Auto Immune Traits (Sure)	TF2 CEBPB	0	0.0279952	0.11862	0.452788	0.870557
DISEASE | Auto Immune Traits (Sure)	PC2 Weak Polycomb	0	0.0316514	0.113449	0.454837	0.870557
DISEASE | Auto Immune Traits (Sure)	E7 Monocyte / Macrophage	0	0.0279013	0	0.708392	1
DISEASE | Auto Immune Traits (Sure)	E8 Weak multi-tissue	0	0.0248583	0	0.799131	1
DISEASE | Auto Immune Traits (Sure)	L4 Low signal	0	0.0372511	0	0.901846	1
DISEASE | Auto Immune Traits (Sure)	TF3 FOXA1 / AR / ESR1	0	0.024821	0	0.86125	1
DISEASE | Auto Immune Traits (Sure)	PC3 Polycomb	0.174291	0.0259099	1.98216	0.0237305	0.189844
DISEASE | Auto Immune Traits (Sure)	TN3 Transcription	0	0.0184956	0	0.865113	1
DISEASE | Auto Immune Traits (Sure)	L5 Low signal	0	0.0231829	0	0.951374	1
DISEASE | Auto Immune Traits (Sure)	HET2 Heterochromatin	0	0.0209575	0	0.835188	1
DISEASE | Auto Immune Traits (Sure)	L6 Low signal	0	0.0216887	0	0.647526	1
DISEASE | Auto Immune Traits (Sure)	P Promoter	0	0.015966	0.912847	0.180662	0.711063
DISEASE | Auto Immune Traits (Sure)	E9 Liver / Intestine	0.135915	0.0190451	1.80556	0.0354932	0.256643
DISEASE | Auto Immune Traits (Sure)	CTCF CTCF-Cohesin	0	0.0160828	0.414492	0.339257	0.847016
DISEASE | Auto Immune Traits (Sure)	TN4 Transcription	0	0.0158739	0.819496	0.206252	0.752552
DISEASE | Auto Immune Traits (Sure)	HET3 Heterochromatin	0	0.0139673	0	0.887342	1
DISEASE | Auto Immune Traits (Sure)	E10 Brain	0	0.0122468	0.380347	0.351844	0.850301
DISEASE | Auto Immune Traits (Sure)	TF4 OTX2	0	0.0109739	0	0.913064	1
DISEASE | Auto Immune Traits (Sure)	HET4 Heterochromatin	0	0.0140978	0	0.948482	1
DISEASE | Auto Immune Traits (Sure)	L7 Low signal	0.0741491	0.0121183	1.75749	0.0394168	0.277542
DISEASE | Auto Immune Traits (Sure)	PC4 Polycomb / Bivalent stem cell Enh	0	0.00906955	0	0.599428	1
DISEASE | Auto Immune Traits (Sure)	HET5 Centromere	0	0.000231834	0	0.8694	1
DISEASE | Auto Immune Traits (Sure)	E11 T-cell	0.255497	0.0092487	3.46019	0.000269898	0.0042284
DISEASE | Auto Immune Traits (Sure)	TF5 AR	0	0.00833244	0	0.968671	1
DISEASE | Auto Immune Traits (Sure)	E12 Erythroblast-like	0	0.00698354	0.426059	0.335032	0.846523
DISEASE | Auto Immune Traits (Sure)	HET6 Centromere	0.0063125	5.55261e-05	1.53892	0.0619121	0.380375
DISEASE | Eczema	PC1 Polycomb / Heterochromatin	0	0.0659677	0	0.999979	1
DISEASE | Eczema	L1 Low signal	0	0.0494494	0.0201133	0.491977	0.870557
DISEASE | Eczema	TN1 Transcription	0	0.0343819	0.615666	0.269057	0.815852
DISEASE | Eczema	TN2 Transcription	0	0.0309272	0	0.985344	1
DISEASE | Eczema	L2 Low signal	0.0330518	0.0343601	0.961254	0.168212	0.701195
DISEASE | Eczema	E1 Stem cell	0	0.0344571	0	0.983755	1
DISEASE | Eczema	E2 Multi-tissue	0	0.0370178	0.448002	0.327076	0.843218
DISEASE | Eczema	E3 Brain / Melanocyte	0	0.0335946	0	0.869446	1
DISEASE | Eczema	L3 Low signal	0	0.0412601	0.0806653	0.467854	0.870557
DISEASE | Eczema	E4 Multi-tissue	0.143086	0.0331439	3.30414	0.000476334	0.00687377
DISEASE | Eczema	TF1 NANOG / FOXA1	0	0.0313565	0.0215032	0.491422	0.870557
DISEASE | Eczema	HET1 Heterochromatin	0	0.0328793	0.522018	0.300829	0.841605
DISEASE | Eczema	E5 B-cell-like	0.352455	0.0307747	4.46513	4.00102e-06	9.89725e-05
DISEASE | Eczema	E6 Weak epithelial	0.0166937	0.0301336	0.727908	0.233335	0.791496
DISEASE | Eczema	TF2 CEBPB	0	0.0279952	0.0598817	0.476125	0.870557
DISEASE | Eczema	PC2 Weak Polycomb	0.0692575	0.0316514	1.55849	0.0595589	0.37828
DISEASE | Eczema	E7 Monocyte / Macrophage	0.129752	0.0279013	3.13549	0.000857838	0.0115195
DISEASE | Eczema	E8 Weak multi-tissue	0	0.0248583	0.440846	0.329662	0.843218
DISEASE | Eczema	L4 Low signal	0	0.0372511	0	0.999932	1
DISEASE | Eczema	TF3 FOXA1 / AR / ESR1	0	0.024821	0	0.987801	1
DISEASE | Eczema	PC3 Polycomb	0	0.0259099	0	0.970343	1
DISEASE | Eczema	TN3 Transcription	0	0.0184956	0.142652	0.443282	0.870557
DISEASE | Eczema	L5 Low signal	0	0.0231829	0.076236	0.469616	0.870557
DISEASE | Eczema	HET2 Heterochromatin	0	0.0209575	0	0.966621	1
DISEASE | Eczema	L6 Low signal	0	0.0216887	0	0.899388	1
DISEASE | Eczema	P Promoter	0.0543832	0.015966	2.25902	0.011941	0.104903
DISEASE | Eczema	E9 Liver / Intestine	0.0291363	0.0190451	1.26611	0.102738	0.532085
DISEASE | Eczema	CTCF CTCF-Cohesin	0	0.0160828	0.23792	0.405971	0.868158
DISEASE | Eczema	TN4 Transcription	0	0.0158739	0.332161	0.369884	0.865902
DISEASE | Eczema	HET3 Heterochromatin	0	0.0139673	0	0.848753	1
DISEASE | Eczema	E10 Brain	0	0.0122468	0	0.99759	1
DISEASE | Eczema	TF4 OTX2	0	0.0109739	0	0.998416	1
DISEASE | Eczema	HET4 Heterochromatin	0	0.0140978	0.909254	0.181608	0.711091
DISEASE | Eczema	L7 Low signal	0	0.0121183	0	0.810131	1
DISEASE | Eczema	PC4 Polycomb / Bivalent stem cell Enh	0.0133367	0.00906955	1.18233	0.118538	0.587115
DISEASE | Eczema	HET5 Centromere	0	0.000231834	0	0.864842	1
DISEASE | Eczema	E11 T-cell	0.158023	0.0092487	3.55914	0.000186032	0.00317946
DISEASE | Eczema	TF5 AR	0	0.00833244	0	0.952036	1
DISEASE | Eczema	E12 Erythroblast-like	0	0.00698354	0	0.820182	1
DISEASE | Eczema	HET6 Centromere	0	5.55261e-05	0	0.677662	1
DISEASE | Asthma	PC1 Polycomb / Heterochromatin	0	0.0659677	0	0.99978	1
DISEASE | Asthma	L1 Low signal	0	0.0494494	0.451404	0.325849	0.843218
DISEASE | Asthma	TN1 Transcription	0	0.0343819	0	0.883454	1
DISEASE | Asthma	TN2 Transcription	0	0.0309272	0	0.988266	1
DISEASE | Asthma	L2 Low signal	0	0.0343601	0.303022	0.380937	0.868158
DISEASE | Asthma	E1 Stem cell	0	0.0344571	0	0.956968	1
DISEASE | Asthma	E2 Multi-tissue	0.00201868	0.0370178	0.268515	0.394152	0.868158
DISEASE | Asthma	E3 Brain / Melanocyte	0	0.0335946	0	0.920599	1
DISEASE | Asthma	L3 Low signal	0	0.0412601	0.0888602	0.464597	0.870557
DISEASE | Asthma	E4 Multi-tissue	0.129575	0.0331439	2.72611	0.00320426	0.0367317
DISEASE | Asthma	TF1 NANOG / FOXA1	0	0.0313565	0.298481	0.382668	0.868158
DISEASE | Asthma	HET1 Heterochromatin	0	0.0328793	0.913725	0.180431	0.711063
DISEASE | Asthma	E5 B-cell-like	0.313582	0.0307747	5.49636	1.93857e-08	1.07191e-06
DISEASE | Asthma	E6 Weak epithelial	0.0439727	0.0301336	1.17843	0.119313	0.587115
DISEASE | Asthma	TF2 CEBPB	0.0104669	0.0279952	0.70385	0.240763	0.798298
DISEASE | Asthma	PC2 Weak Polycomb	0.0389531	0.0316514	1.11119	0.133243	0.620041
DISEASE | Asthma	E7 Monocyte / Macrophage	0.0758946	0.0279013	1.90707	0.0282558	0.218605
DISEASE | Asthma	E8 Weak multi-tissue	0	0.0248583	0.283525	0.388387	0.868158
DISEASE | Asthma	L4 Low signal	0	0.0372511	0	0.99957	1
DISEASE | Asthma	TF3 FOXA1 / AR / ESR1	0	0.024821	0	0.998214	1
DISEASE | Asthma	PC3 Polycomb	0	0.0259099	0.928953	0.176457	0.711063
DISEASE | Asthma	TN3 Transcription	0	0.0184956	0.311028	0.37789	0.867894
DISEASE | Asthma	L5 Low signal	0	0.0231829	0	0.874602	1
DISEASE | Asthma	HET2 Heterochromatin	0	0.0209575	0	0.982359	1
DISEASE | Asthma	L6 Low signal	0	0.0216887	0.185248	0.426517	0.870557
DISEASE | Asthma	P Promoter	0.100032	0.015966	3.566	0.000181235	0.00312588
DISEASE | Asthma	E9 Liver / Intestine	0.0454532	0.0190451	1.5202	0.0642304	0.389526
DISEASE | Asthma	CTCF CTCF-Cohesin	0.0141768	0.0160828	0.931607	0.17577	0.711063
DISEASE | Asthma	TN4 Transcription	0	0.0158739	0.294217	0.384296	0.868158
DISEASE | Asthma	HET3 Heterochromatin	0	0.0139673	0	0.975547	1
DISEASE | Asthma	E10 Brain	0	0.0122468	0	0.866843	1
DISEASE | Asthma	TF4 OTX2	0	0.0109739	0	0.977373	1
DISEASE | Asthma	HET4 Heterochromatin	0	0.0140978	0	0.991818	1
DISEASE | Asthma	L7 Low signal	0	0.0121183	0.279326	0.389997	0.868158
DISEASE | Asthma	PC4 Polycomb / Bivalent stem cell Enh	0	0.00906955	0.616759	0.268697	0.815852
DISEASE | Asthma	HET5 Centromere	0	0.000231834	0	0.843462	1
DISEASE | Asthma	E11 T-cell	0.178713	0.0092487	3.8847	5.12276e-05	0.00101377
DISEASE | Asthma	TF5 AR	0	0.00833244	0	0.982068	1
DISEASE | Asthma	E12 Erythroblast-like	0	0.00698354	0	0.876876	1
DISEASE | Asthma	HET6 Centromere	0	5.55261e-05	0	0.609336	1
DISEASE | Cardiovascular Diseases	PC1 Polycomb / Heterochromatin	0	0.0659677	0	0.998925	1
DISEASE | Cardiovascular Diseases	L1 Low signal	0.0103329	0.0494494	0.0605077	0.475876	0.870557
DISEASE | Cardiovascular Diseases	TN1 Transcription	0.0124321	0.0343819	0.141388	0.443782	0.870557
DISEASE | Cardiovascular Diseases	TN2 Transcription	0	0.0309272	0	0.996245	1
DISEASE | Cardiovascular Diseases	L2 Low signal	0	0.0343601	0	0.99707	1
DISEASE | Cardiovascular Diseases	E1 Stem cell	0	0.0344571	0.232535	0.408061	0.868158
DISEASE | Cardiovascular Diseases	E2 Multi-tissue	0.095329	0.0370178	2.41985	0.00776346	0.0744659
DISEASE | Cardiovascular Diseases	E3 Brain / Melanocyte	0.0682958	0.0335946	2.11705	0.0171276	0.143111
DISEASE | Cardiovascular Diseases	L3 Low signal	0	0.0412601	0	0.867021	1
DISEASE | Cardiovascular Diseases	E4 Multi-tissue	0.146791	0.0331439	3.71995	9.96314e-05	0.00181851
DISEASE | Cardiovascular Diseases	TF1 NANOG / FOXA1	0	0.0313565	0	0.983879	1
DISEASE | Cardiovascular Diseases	HET1 Heterochromatin	0	0.0328793	0	0.995747	1
DISEASE | Cardiovascular Diseases	E5 B-cell-like	0.0425267	0.0307747	1.43628	0.075462	0.429905
DISEASE | Cardiovascular Diseases	E6 Weak epithelial	0	0.0301336	0	0.825039	1
DISEASE | Cardiovascular Diseases	TF2 CEBPB	0	0.0279952	0	0.967472	1
DISEASE | Cardiovascular Diseases	PC2 Weak Polycomb	0	0.0316514	0	0.864245	1
DISEASE | Cardiovascular Diseases	E7 Monocyte / Macrophage	0.00255362	0.0279013	0.00109037	0.499565	0.872849
DISEASE | Cardiovascular Diseases	E8 Weak multi-tissue	0.0826533	0.0248583	2.72951	0.0031714	0.0365781
DISEASE | Cardiovascular Diseases	L4 Low signal	0	0.0372511	0	0.999958	1
DISEASE | Cardiovascular Diseases	TF3 FOXA1 / AR / ESR1	0.0374417	0.024821	1.4547	0.0728761	0.418982
DISEASE | Cardiovascular Diseases	PC3 Polycomb	0	0.0259099	0.963867	0.167556	0.70099
DISEASE | Cardiovascular Diseases	TN3 Transcription	0.0619377	0.0184956	3.37837	0.000364578	0.00548326
DISEASE | Cardiovascular Diseases	L5 Low signal	0	0.0231829	0	0.925922	1
DISEASE | Cardiovascular Diseases	HET2 Heterochromatin	0	0.0209575	0.724523	0.234372	0.791496
DISEASE | Cardiovascular Diseases	L6 Low signal	0	0.0216887	0	0.857448	1
DISEASE | Cardiovascular Diseases	P Promoter	0.154422	0.015966	6.05066	7.21287e-10	5.21546e-08
DISEASE | Cardiovascular Diseases	E9 Liver / Intestine	0.11204	0.0190451	4.09192	2.13908e-05	0.000456985
DISEASE | Cardiovascular Diseases	CTCF CTCF-Cohesin	0	0.0160828	0.491928	0.311385	0.842875
DISEASE | Cardiovascular Diseases	TN4 Transcription	0	0.0158739	0.0417389	0.483353	0.870557
DISEASE | Cardiovascular Diseases	HET3 Heterochromatin	0	0.0139673	0	0.959556	1
DISEASE | Cardiovascular Diseases	E10 Brain	0.00792227	0.0122468	0.767778	0.221309	0.770485
DISEASE | Cardiovascular Diseases	TF4 OTX2	0	0.0109739	0.455579	0.324347	0.843218
DISEASE | Cardiovascular Diseases	HET4 Heterochromatin	0	0.0140978	0	0.919271	1
DISEASE | Cardiovascular Diseases	L7 Low signal	0	0.0121183	0	0.974106	1
DISEASE | Cardiovascular Diseases	PC4 Polycomb / Bivalent stem cell Enh	0.0469654	0.00906955	2.33773	0.0097005	0.0898372
DISEASE | Cardiovascular Diseases	HET5 Centromere	0	0.000231834	0	0.787119	1
DISEASE | Cardiovascular Diseases	E11 T-cell	0	0.0092487	0.167215	0.4336	0.870557
DISEASE | Cardiovascular Diseases	TF5 AR	0	0.00833244	0	0.776551	1
DISEASE | Cardiovascular Diseases	E12 Erythroblast-like	0	0.00698354	0	0.825978	1
DISEASE | Cardiovascular Diseases	HET6 Centromere	0	5.55261e-05	0	0.529941	0.925059
DISEASE | Dermatologic Diseases	PC1 Polycomb / Heterochromatin	0	0.0659677	0	0.999963	1
DISEASE | Dermatologic Diseases	L1 Low signal	0	0.0494494	0.503386	0.307346	0.842875
DISEASE | Dermatologic Diseases	TN1 Transcription	0	0.0343819	0	0.986167	1
DISEASE | Dermatologic Diseases	TN2 Transcription	0	0.0309272	0	0.954933	1
DISEASE | Dermatologic Diseases	L2 Low signal	0.193111	0.0343601	2.60049	0.00465452	0.0497187
DISEASE | Dermatologic Diseases	E1 Stem cell	0	0.0344571	0	0.756548	1
DISEASE | Dermatologic Diseases	E2 Multi-tissue	0	0.0370178	0.0734511	0.470724	0.870557
DISEASE | Dermatologic Diseases	E3 Brain / Melanocyte	0	0.0335946	0	0.867539	1
DISEASE | Dermatologic Diseases	L3 Low signal	0	0.0412601	0	0.983042	1
DISEASE | Dermatologic Diseases	E4 Multi-tissue	0.11424	0.0331439	1.54934	0.0606497	0.379032
DISEASE | Dermatologic Diseases	TF1 NANOG / FOXA1	0	0.0313565	0	0.618235	1
DISEASE | Dermatologic Diseases	HET1 Heterochromatin	0.0128423	0.0328793	0.769584	0.220773	0.770485
DISEASE | Dermatologic Diseases	E5 B-cell-like	0.587408	0.0307747	5.17164	1.16022e-07	4.95731e-06
DISEASE | Dermatologic Diseases	E6 Weak epithelial	0	0.0301336	0.122069	0.451422	0.870557
DISEASE | Dermatologic Diseases	TF2 CEBPB	0	0.0279952	0	0.989051	1
DISEASE | Dermatologic Diseases	PC2 Weak Polycomb	0	0.0316514	0	0.690424	1
DISEASE | Dermatologic Diseases	E7 Monocyte / Macrophage	0.188126	0.0279013	2.42895	0.00757123	0.0733707
DISEASE | Dermatologic Diseases	E8 Weak multi-tissue	0	0.0248583	0	0.757646	1
DISEASE | Dermatologic Diseases	L4 Low signal	0	0.0372511	0.396678	0.345802	0.850301
DISEASE | Dermatologic Diseases	TF3 FOXA1 / AR / ESR1	0	0.024821	0.312596	0.377294	0.867894
DISEASE | Dermatologic Diseases	PC3 Polycomb	0	0.0259099	0.264857	0.39556	0.868158
DISEASE | Dermatologic Diseases	TN3 Transcription	0	0.0184956	0	0.987374	1
DISEASE | Dermatologic Diseases	L5 Low signal	0	0.0231829	0	0.95081	1
DISEASE | Dermatologic Diseases	HET2 Heterochromatin	0	0.0209575	0.010998	0.495613	0.870557
DISEASE | Dermatologic Diseases	L6 Low signal	0	0.0216887	0	0.630728	1
DISEASE | Dermatologic Diseases	P Promoter	0.235443	0.015966	3.56786	0.000179956	0.00312588
DISEASE | Dermatologic Diseases	E9 Liver / Intestine	0	0.0190451	0.0334922	0.486641	0.870557
DISEASE | Dermatologic Diseases	CTCF CTCF-Cohesin	0	0.0160828	0	0.657669	1
DISEASE | Dermatologic Diseases	TN4 Transcription	0.0910671	0.0158739	1.54934	0.0606498	0.379032
DISEASE | Dermatologic Diseases	HET3 Heterochromatin	0	0.0139673	0	0.982461	1
DISEASE | Dermatologic Diseases	E10 Brain	0	0.0122468	0	0.870901	1
DISEASE | Dermatologic Diseases	TF4 OTX2	0	0.0109739	0.328022	0.371447	0.866332
DISEASE | Dermatologic Diseases	HET4 Heterochromatin	0	0.0140978	0	0.99975	1
DISEASE | Dermatologic Diseases	L7 Low signal	0	0.0121183	0.669793	0.251495	0.800848
DISEASE | Dermatologic Diseases	PC4 Polycomb / Bivalent stem cell Enh	0	0.00906955	0	0.595394	1
DISEASE | Dermatologic Diseases	HET5 Centromere	0	0.000231834	0	0.968715	1
DISEASE | Dermatologic Diseases	E11 T-cell	0.294374	0.0092487	4.57124	2.42423e-06	6.32993e-05
DISEASE | Dermatologic Diseases	TF5 AR	0	0.00833244	0	0.944357	1
DISEASE | Dermatologic Diseases	E12 Erythroblast-like	0.0149253	0.00698354	1.14465	0.126177	0.602061
DISEASE | Dermatologic Diseases	HET6 Centromere	0	5.55261e-05	0.0199739	0.492032	0.870557
DISEASE | High Cholesterol	PC1 Polycomb / Heterochromatin	0	0.0659677	0	0.984868	1
DISEASE | High Cholesterol	L1 Low signal	0	0.0494494	0	0.911411	1
DISEASE | High Cholesterol	TN1 Transcription	0.059841	0.0343819	1.37307	0.0848651	0.462453
DISEASE | High Cholesterol	TN2 Transcription	0	0.0309272	0	0.734918	1
DISEASE | High Cholesterol	L2 Low signal	0	0.0343601	0	0.994477	1
DISEASE | High Cholesterol	E1 Stem cell	0	0.0344571	0	0.799606	1
DISEASE | High Cholesterol	E2 Multi-tissue	0	0.0370178	0.331029	0.370311	0.865902
DISEASE | High Cholesterol	E3 Brain / Melanocyte	0.0178315	0.0335946	0.913716	0.180433	0.711063
DISEASE | High Cholesterol	L3 Low signal	0.0444094	0.0412601	1.05377	0.145993	0.645628
DISEASE | High Cholesterol	E4 Multi-tissue	0.116546	0.0331439	1.74739	0.0402847	0.282594
DISEASE | High Cholesterol	TF1 NANOG / FOXA1	0	0.0313565	0.382034	0.351218	0.850301
DISEASE | High Cholesterol	HET1 Heterochromatin	0	0.0328793	0	0.959108	1
DISEASE | High Cholesterol	E5 B-cell-like	0	0.0307747	0.403639	0.343239	0.849943
DISEASE | High Cholesterol	E6 Weak epithelial	0	0.0301336	0.147859	0.441227	0.870557
DISEASE | High Cholesterol	TF2 CEBPB	0	0.0279952	0.531715	0.297462	0.834669
DISEASE | High Cholesterol	PC2 Weak Polycomb	0	0.0316514	0	0.763468	1
DISEASE | High Cholesterol	E7 Monocyte / Macrophage	0.078177	0.0279013	2.00738	0.0223545	0.180371
DISEASE | High Cholesterol	E8 Weak multi-tissue	0	0.0248583	0	0.758003	1
DISEASE | High Cholesterol	L4 Low signal	0	0.0372511	0	0.9964	1
DISEASE | High Cholesterol	TF3 FOXA1 / AR / ESR1	0	0.024821	0	0.93393	1
DISEASE | High Cholesterol	PC3 Polycomb	0	0.0259099	0	0.850193	1
DISEASE | High Cholesterol	TN3 Transcription	0.0223037	0.0184956	1.06816	0.142725	0.638863
DISEASE | High Cholesterol	L5 Low signal	0	0.0231829	0	0.97821	1
DISEASE | High Cholesterol	HET2 Heterochromatin	0.00913752	0.0209575	0.708343	0.239366	0.795369
DISEASE | High Cholesterol	L6 Low signal	0	0.0216887	0	0.683458	1
DISEASE | High Cholesterol	P Promoter	0.117027	0.015966	2.24875	0.0122642	0.107241
DISEASE | High Cholesterol	E9 Liver / Intestine	0.227653	0.0190451	3.43885	0.000292095	0.00453834
DISEASE | High Cholesterol	CTCF CTCF-Cohesin	0	0.0160828	0.317152	0.375564	0.866332
DISEASE | High Cholesterol	TN4 Transcription	0	0.0158739	0.228029	0.409812	0.868158
DISEASE | High Cholesterol	HET3 Heterochromatin	0	0.0139673	0.287245	0.386962	0.868158
DISEASE | High Cholesterol	E10 Brain	0.0205356	0.0122468	1.26793	0.102411	0.532085
DISEASE | High Cholesterol	TF4 OTX2	0	0.0109739	0	0.9033	1
DISEASE | High Cholesterol	HET4 Heterochromatin	0.0117343	0.0140978	0.942734	0.172908	0.708209
DISEASE | High Cholesterol	L7 Low signal	0	0.0121183	0	0.792358	1
DISEASE | High Cholesterol	PC4 Polycomb / Bivalent stem cell Enh	0	0.00906955	0.323597	0.373121	0.866332
DISEASE | High Cholesterol	HET5 Centromere	0	0.000231834	0.563793	0.286448	0.829771
DISEASE | High Cholesterol	E11 T-cell	0	0.0092487	0.240174	0.405098	0.868158
DISEASE | High Cholesterol	TF5 AR	0	0.00833244	0.568913	0.284708	0.828561
DISEASE | High Cholesterol	E12 Erythroblast-like	0.039018	0.00698354	1.50841	0.0657251	0.394771
DISEASE | High Cholesterol	HET6 Centromere	0	5.55261e-05	0.64464	0.25958	0.805298
DISEASE | Hypothyroidism	PC1 Polycomb / Heterochromatin	0	0.0659677	0	0.999666	1
DISEASE | Hypothyroidism	L1 Low signal	0.0131914	0.0494494	0.584219	0.279537	0.822494
DISEASE | Hypothyroidism	TN1 Transcription	0	0.0343819	0	0.998671	1
DISEASE | Hypothyroidism	TN2 Transcription	0	0.0309272	0	0.866596	1
DISEASE | Hypothyroidism	L2 Low signal	0.0049365	0.0343601	0.335116	0.368769	0.86579
DISEASE | Hypothyroidism	E1 Stem cell	0	0.0344571	0	0.92149	1
DISEASE | Hypothyroidism	E2 Multi-tissue	0	0.0370178	0	0.879966	1
DISEASE | Hypothyroidism	E3 Brain / Melanocyte	0	0.0335946	0	0.817601	1
DISEASE | Hypothyroidism	L3 Low signal	0	0.0412601	0	0.952293	1
DISEASE | Hypothyroidism	E4 Multi-tissue	0.0267695	0.0331439	0.93776	0.174184	0.710338
DISEASE | Hypothyroidism	TF1 NANOG / FOXA1	0	0.0313565	0	0.760882	1
DISEASE | Hypothyroidism	HET1 Heterochromatin	0	0.0328793	0.418209	0.337897	0.847016
DISEASE | Hypothyroidism	E5 B-cell-like	0.506034	0.0307747	6.69122	1.10657e-11	1.3869e-09
DISEASE | Hypothyroidism	E6 Weak epithelial	0	0.0301336	0.220837	0.41261	0.868652
DISEASE | Hypothyroidism	TF2 CEBPB	0	0.0279952	0	0.906176	1
DISEASE | Hypothyroidism	PC2 Weak Polycomb	0.0327001	0.0316514	0.989519	0.161205	0.687222
DISEASE | Hypothyroidism	E7 Monocyte / Macrophage	0.0778375	0.0279013	1.83308	0.0333956	0.249142
DISEASE | Hypothyroidism	E8 Weak multi-tissue	0.0181985	0.0248583	0.876583	0.190357	0.721915
DISEASE | Hypothyroidism	L4 Low signal	0	0.0372511	0	0.723392	1
DISEASE | Hypothyroidism	TF3 FOXA1 / AR / ESR1	0	0.024821	0	0.68985	1
DISEASE | Hypothyroidism	PC3 Polycomb	0	0.0259099	0	0.749716	1
DISEASE | Hypothyroidism	TN3 Transcription	0	0.0184956	0	0.823731	1
DISEASE | Hypothyroidism	L5 Low signal	0	0.0231829	0.663964	0.253357	0.800848
DISEASE | Hypothyroidism	HET2 Heterochromatin	0	0.0209575	0	0.8563	1
DISEASE | Hypothyroidism	L6 Low signal	0	0.0216887	0.128163	0.44901	0.870557
DISEASE | Hypothyroidism	P Promoter	0.1811	0.015966	2.96334	0.00152159	0.0184554
DISEASE | Hypothyroidism	E9 Liver / Intestine	0	0.0190451	0	0.961429	1
DISEASE | Hypothyroidism	CTCF CTCF-Cohesin	0	0.0160828	0.114324	0.454491	0.870557
DISEASE | Hypothyroidism	TN4 Transcription	0.0047424	0.0158739	0.812847	0.208153	0.752552
DISEASE | Hypothyroidism	HET3 Heterochromatin	0	0.0139673	0	0.991386	1
DISEASE | Hypothyroidism	E10 Brain	0	0.0122468	0	0.99883	1
DISEASE | Hypothyroidism	TF4 OTX2	0	0.0109739	0	0.621356	1
DISEASE | Hypothyroidism	HET4 Heterochromatin	0	0.0140978	0	0.99107	1
DISEASE | Hypothyroidism	L7 Low signal	0	0.0121183	0	0.882229	1
DISEASE | Hypothyroidism	PC4 Polycomb / Bivalent stem cell Enh	0	0.00906955	0	0.901256	1
DISEASE | Hypothyroidism	HET5 Centromere	0	0.000231834	0	0.913247	1
DISEASE | Hypothyroidism	E11 T-cell	0.264589	0.0092487	4.90675	4.62984e-07	1.61187e-05
DISEASE | Hypothyroidism	TF5 AR	0	0.00833244	0	0.918462	1
DISEASE | Hypothyroidism	E12 Erythroblast-like	0	0.00698354	0.641253	0.260679	0.805939
DISEASE | Hypothyroidism	HET6 Centromere	0	5.55261e-05	0	0.957867	1
DISEASE | Respiratory and Ear-nose-throat Diseases	PC1 Polycomb / Heterochromatin	0	0.0659677	0	0.999815	1
DISEASE | Respiratory and Ear-nose-throat Diseases	L1 Low signal	0	0.0494494	0.0651595	0.474023	0.870557
DISEASE | Respiratory and Ear-nose-throat Diseases	TN1 Transcription	0	0.0343819	0	0.876512	1
DISEASE | Respiratory and Ear-nose-throat Diseases	TN2 Transcription	0	0.0309272	0	0.97502	1
DISEASE | Respiratory and Ear-nose-throat Diseases	L2 Low signal	0	0.0343601	0.929953	0.176198	0.711063
DISEASE | Respiratory and Ear-nose-throat Diseases	E1 Stem cell	0	0.0344571	0	0.842853	1
DISEASE | Respiratory and Ear-nose-throat Diseases	E2 Multi-tissue	0	0.0370178	0.775054	0.219154	0.767243
DISEASE | Respiratory and Ear-nose-throat Diseases	E3 Brain / Melanocyte	0	0.0335946	0	0.946378	1
DISEASE | Respiratory and Ear-nose-throat Diseases	L3 Low signal	0	0.0412601	0.0677314	0.473	0.870557
DISEASE | Respiratory and Ear-nose-throat Diseases	E4 Multi-tissue	0.146968	0.0331439	3.15899	0.000791593	0.0108627
DISEASE | Respiratory and Ear-nose-throat Diseases	TF1 NANOG / FOXA1	0.0326724	0.0313565	1.0394	0.149309	0.654313
DISEASE | Respiratory and Ear-nose-throat Diseases	HET1 Heterochromatin	0	0.0328793	0.652449	0.257056	0.801528
DISEASE | Respiratory and Ear-nose-throat Diseases	E5 B-cell-like	0.281153	0.0307747	4.97624	3.24152e-07	1.24368e-05
DISEASE | Respiratory and Ear-nose-throat Diseases	E6 Weak epithelial	0.0369984	0.0301336	1.08294	0.139418	0.63464
DISEASE | Respiratory and Ear-nose-throat Diseases	TF2 CEBPB	0	0.0279952	0.222626	0.411913	0.868158
DISEASE | Respiratory and Ear-nose-throat Diseases	PC2 Weak Polycomb	0.00984466	0.0316514	0.612863	0.269983	0.816027
DISEASE | Respiratory and Ear-nose-throat Diseases	E7 Monocyte / Macrophage	0.0734789	0.0279013	1.85597	0.0317288	0.238601
DISEASE | Respiratory and Ear-nose-throat Diseases	E8 Weak multi-tissue	0.00546648	0.0248583	0.590318	0.277489	0.821998
DISEASE | Respiratory and Ear-nose-throat Diseases	L4 Low signal	0	0.0372511	0	0.998228	1
DISEASE | Respiratory and Ear-nose-throat Diseases	TF3 FOXA1 / AR / ESR1	0	0.024821	0	0.999406	1
DISEASE | Respiratory and Ear-nose-throat Diseases	PC3 Polycomb	0	0.0259099	0	0.824134	1
DISEASE | Respiratory and Ear-nose-throat Diseases	TN3 Transcription	0	0.0184956	0.137453	0.445336	0.870557
DISEASE | Respiratory and Ear-nose-throat Diseases	L5 Low signal	0	0.0231829	0	0.922065	1
DISEASE | Respiratory and Ear-nose-throat Diseases	HET2 Heterochromatin	0	0.0209575	0	0.976075	1
DISEASE | Respiratory and Ear-nose-throat Diseases	L6 Low signal	0	0.0216887	0.0507835	0.479749	0.870557
DISEASE | Respiratory and Ear-nose-throat Diseases	P Promoter	0.101724	0.015966	3.83847	6.19008e-05	0.00119583
DISEASE | Respiratory and Ear-nose-throat Diseases	E9 Liver / Intestine	0.0405317	0.0190451	1.42989	0.0763747	0.431622
DISEASE | Respiratory and Ear-nose-throat Diseases	CTCF CTCF-Cohesin	0.0114206	0.0160828	0.863924	0.193815	0.721915
DISEASE | Respiratory and Ear-nose-throat Diseases	TN4 Transcription	0	0.0158739	0.394822	0.346487	0.850301
DISEASE | Respiratory and Ear-nose-throat Diseases	HET3 Heterochromatin	0	0.0139673	0	0.936705	1
DISEASE | Respiratory and Ear-nose-throat Diseases	E10 Brain	0	0.0122468	0	0.869241	1
DISEASE | Respiratory and Ear-nose-throat Diseases	TF4 OTX2	0	0.0109739	0	0.948231	1
DISEASE | Respiratory and Ear-nose-throat Diseases	HET4 Heterochromatin	0	0.0140978	0	0.974959	1
DISEASE | Respiratory and Ear-nose-throat Diseases	L7 Low signal	0	0.0121183	0.0183849	0.492666	0.870557
DISEASE | Respiratory and Ear-nose-throat Diseases	PC4 Polycomb / Bivalent stem cell Enh	0.00395737	0.00906955	0.817844	0.206723	0.752552
DISEASE | Respiratory and Ear-nose-throat Diseases	HET5 Centromere	0	0.000231834	0	0.811065	1
DISEASE | Respiratory and Ear-nose-throat Diseases	E11 T-cell	0.166249	0.0092487	3.83675	6.23357e-05	0.00119583
DISEASE | Respiratory and Ear-nose-throat Diseases	TF5 AR	0	0.00833244	0	0.976491	1
DISEASE | Respiratory and Ear-nose-throat Diseases	E12 Erythroblast-like	0	0.00698354	0	0.769891	1
DISEASE | Respiratory and Ear-nose-throat Diseases	HET6 Centromere	0	5.55261e-05	0	0.878958	1
DISEASE | Type 2 Diabetes	PC1 Polycomb / Heterochromatin	0	0.0659677	1.37436	0.0846644	0.462453
DISEASE | Type 2 Diabetes	L1 Low signal	0	0.0494494	0	0.786786	1
DISEASE | Type 2 Diabetes	TN1 Transcription	0	0.0343819	0.19595	0.422325	0.870557
DISEASE | Type 2 Diabetes	TN2 Transcription	0	0.0309272	0	0.985287	1
DISEASE | Type 2 Diabetes	L2 Low signal	0	0.0343601	0	0.989576	1
DISEASE | Type 2 Diabetes	E1 Stem cell	0.0353051	0.0344571	0.997418	0.159281	0.682564
DISEASE | Type 2 Diabetes	E2 Multi-tissue	0.203351	0.0370178	1.87394	0.0304693	0.232855
DISEASE | Type 2 Diabetes	E3 Brain / Melanocyte	0.0390521	0.0335946	1.09202	0.137412	0.628552
DISEASE | Type 2 Diabetes	L3 Low signal	0.00233846	0.0412601	0.445118	0.328117	0.843218
DISEASE | Type 2 Diabetes	E4 Multi-tissue	0	0.0331439	0	0.731736	1
DISEASE | Type 2 Diabetes	TF1 NANOG / FOXA1	0.0548082	0.0313565	1.44463	0.0742803	0.424459
DISEASE | Type 2 Diabetes	HET1 Heterochromatin	0	0.0328793	0	0.998353	1
DISEASE | Type 2 Diabetes	E5 B-cell-like	0	0.0307747	0.156108	0.437974	0.870557
DISEASE | Type 2 Diabetes	E6 Weak epithelial	0	0.0301336	0	0.99802	1
DISEASE | Type 2 Diabetes	TF2 CEBPB	0	0.0279952	0.0529033	0.478904	0.870557
DISEASE | Type 2 Diabetes	PC2 Weak Polycomb	0	0.0316514	0	0.90703	1
DISEASE | Type 2 Diabetes	E7 Monocyte / Macrophage	0	0.0279013	0.23193	0.408296	0.868158
DISEASE | Type 2 Diabetes	E8 Weak multi-tissue	0.0215159	0.0248583	0.938093	0.174098	0.710338
DISEASE | Type 2 Diabetes	L4 Low signal	0	0.0372511	0	0.717433	1
DISEASE | Type 2 Diabetes	TF3 FOXA1 / AR / ESR1	0	0.024821	0.274133	0.391991	0.868158
DISEASE | Type 2 Diabetes	PC3 Polycomb	0	0.0259099	0	0.947864	1
DISEASE | Type 2 Diabetes	TN3 Transcription	0.0926106	0.0184956	2.30846	0.0104868	0.0947841
DISEASE | Type 2 Diabetes	L5 Low signal	0.0240448	0.0231829	1.01338	0.155439	0.673331
DISEASE | Type 2 Diabetes	HET2 Heterochromatin	0	0.0209575	0	0.928233	1
DISEASE | Type 2 Diabetes	L6 Low signal	0	0.0216887	0	0.981133	1
DISEASE | Type 2 Diabetes	P Promoter	0.115945	0.015966	3.50212	0.000230787	0.00377286
DISEASE | Type 2 Diabetes	E9 Liver / Intestine	0.0137069	0.0190451	0.87046	0.192025	0.721915
DISEASE | Type 2 Diabetes	CTCF CTCF-Cohesin	0	0.0160828	0	0.958503	1
DISEASE | Type 2 Diabetes	TN4 Transcription	0.00379592	0.0158739	0.718866	0.236112	0.792197
DISEASE | Type 2 Diabetes	HET3 Heterochromatin	0	0.0139673	0.406588	0.342155	0.848617
DISEASE | Type 2 Diabetes	E10 Brain	0.0443214	0.0122468	1.78464	0.0371598	0.265629
DISEASE | Type 2 Diabetes	TF4 OTX2	0	0.0109739	0	0.985871	1
DISEASE | Type 2 Diabetes	HET4 Heterochromatin	0	0.0140978	0	0.957856	1
DISEASE | Type 2 Diabetes	L7 Low signal	0	0.0121183	0.426916	0.33472	0.846523
DISEASE | Type 2 Diabetes	PC4 Polycomb / Bivalent stem cell Enh	0.0470068	0.00906955	2.6718	0.00377233	0.0419643
DISEASE | Type 2 Diabetes	HET5 Centromere	0	0.000231834	0	0.719617	1
DISEASE | Type 2 Diabetes	E11 T-cell	0.0208827	0.0092487	1.33469	0.0909885	0.488738
DISEASE | Type 2 Diabetes	TF5 AR	0	0.00833244	0	0.813093	1
DISEASE | Type 2 Diabetes	E12 Erythroblast-like	0	0.00698354	0	0.831062	1
DISEASE | Type 2 Diabetes	HET6 Centromere	0	5.55261e-05	0	0.592412	1
IMPEDANCE | Basal Metabolic Rate	PC1 Polycomb / Heterochromatin	0.00769109	0.0659677	1.66547	0.0479094	0.325161
IMPEDANCE | Basal Metabolic Rate	L1 Low signal	0.0292192	0.0494494	0.361032	0.359038	0.855502
IMPEDANCE | Basal Metabolic Rate	TN1 Transcription	0.0231345	0.0343819	0.477974	0.316334	0.842875
IMPEDANCE | Basal Metabolic Rate	TN2 Transcription	0	0.0309272	0	0.993608	1
IMPEDANCE | Basal Metabolic Rate	L2 Low signal	0	0.0343601	0	0.999874	1
IMPEDANCE | Basal Metabolic Rate	E1 Stem cell	0.0859125	0.0344571	3.03023	0.00122185	0.0154166
IMPEDANCE | Basal Metabolic Rate	E2 Multi-tissue	0.0963233	0.0370178	3.25077	0.000575474	0.00804975
IMPEDANCE | Basal Metabolic Rate	E3 Brain / Melanocyte	0.0584201	0.0335946	1.88185	0.029928	0.230593
IMPEDANCE | Basal Metabolic Rate	L3 Low signal	0	0.0412601	1.31102	0.0949249	0.504121
IMPEDANCE | Basal Metabolic Rate	E4 Multi-tissue	0.0786846	0.0331439	2.77858	0.00272988	0.0320761
IMPEDANCE | Basal Metabolic Rate	TF1 NANOG / FOXA1	0	0.0313565	0	0.99265	1
IMPEDANCE | Basal Metabolic Rate	HET1 Heterochromatin	0	0.0328793	0	0.986823	1
IMPEDANCE | Basal Metabolic Rate	E5 B-cell-like	0	0.0307747	1.19868	0.115327	0.575943
IMPEDANCE | Basal Metabolic Rate	E6 Weak epithelial	0	0.0301336	0.692581	0.244286	0.800848
IMPEDANCE | Basal Metabolic Rate	TF2 CEBPB	0.0157747	0.0279952	0.499823	0.3086	0.842875
IMPEDANCE | Basal Metabolic Rate	PC2 Weak Polycomb	0	0.0316514	0	0.965374	1
IMPEDANCE | Basal Metabolic Rate	E7 Monocyte / Macrophage	0.014962	0.0279013	0.279899	0.389777	0.868158
IMPEDANCE | Basal Metabolic Rate	E8 Weak multi-tissue	0.0519823	0.0248583	2.17671	0.014751	0.125625
IMPEDANCE | Basal Metabolic Rate	L4 Low signal	0	0.0372511	0	1	1
IMPEDANCE | Basal Metabolic Rate	TF3 FOXA1 / AR / ESR1	0.00273502	0.024821	0.0597064	0.476195	0.870557
IMPEDANCE | Basal Metabolic Rate	PC3 Polycomb	0	0.0259099	1.17931	0.119137	0.587115
IMPEDANCE | Basal Metabolic Rate	TN3 Transcription	0.0824934	0.0184956	4.57463	2.38529e-06	6.31598e-05
IMPEDANCE | Basal Metabolic Rate	L5 Low signal	0	0.0231829	0.299563	0.382255	0.868158
IMPEDANCE | Basal Metabolic Rate	HET2 Heterochromatin	0	0.0209575	0	0.980391	1
IMPEDANCE | Basal Metabolic Rate	L6 Low signal	0.00433386	0.0216887	0.289211	0.38621	0.868158
IMPEDANCE | Basal Metabolic Rate	P Promoter	0.166367	0.015966	7.25956	1.94178e-13	6.41472e-11
IMPEDANCE | Basal Metabolic Rate	E9 Liver / Intestine	0	0.0190451	0.801397	0.211451	0.757195
IMPEDANCE | Basal Metabolic Rate	CTCF CTCF-Cohesin	0	0.0160828	0.595291	0.275825	0.821365
IMPEDANCE | Basal Metabolic Rate	TN4 Transcription	0.0418282	0.0158739	1.85749	0.031621	0.238601
IMPEDANCE | Basal Metabolic Rate	HET3 Heterochromatin	0	0.0139673	0	0.99999	1
IMPEDANCE | Basal Metabolic Rate	E10 Brain	0	0.0122468	0.637546	0.261885	0.806596
IMPEDANCE | Basal Metabolic Rate	TF4 OTX2	0	0.0109739	0.234559	0.407276	0.868158
IMPEDANCE | Basal Metabolic Rate	HET4 Heterochromatin	0	0.0140978	0	0.999995	1
IMPEDANCE | Basal Metabolic Rate	L7 Low signal	0.00942884	0.0121183	0.836714	0.201377	0.743788
IMPEDANCE | Basal Metabolic Rate	PC4 Polycomb / Bivalent stem cell Enh	0.0318535	0.00906955	2.85305	0.00216506	0.0257615
IMPEDANCE | Basal Metabolic Rate	HET5 Centromere	0	0.000231834	0	0.93059	1
IMPEDANCE | Basal Metabolic Rate	E11 T-cell	0.00631318	0.0092487	0.678803	0.248631	0.800848
IMPEDANCE | Basal Metabolic Rate	TF5 AR	0	0.00833244	0.130751	0.447986	0.870557
IMPEDANCE | Basal Metabolic Rate	E12 Erythroblast-like	0	0.00698354	0	0.96155	1
IMPEDANCE | Basal Metabolic Rate	HET6 Centromere	0.000330729	5.55261e-05	1.10862	0.133797	0.621084
LUNG | FEV1-FVC Ratio	PC1 Polycomb / Heterochromatin	0	0.0659677	0	0.998848	1
LUNG | FEV1-FVC Ratio	L1 Low signal	0	0.0494494	0.91204	0.180874	0.711063
LUNG | FEV1-FVC Ratio	TN1 Transcription	0	0.0343819	0.580057	0.280938	0.823187
LUNG | FEV1-FVC Ratio	TN2 Transcription	0	0.0309272	0.0630552	0.474861	0.870557
LUNG | FEV1-FVC Ratio	L2 Low signal	0	0.0343601	0	0.999998	1
LUNG | FEV1-FVC Ratio	E1 Stem cell	0	0.0344571	0	0.894065	1
LUNG | FEV1-FVC Ratio	E2 Multi-tissue	0.236184	0.0370178	5.54249	1.491e-08	8.49418e-07
LUNG | FEV1-FVC Ratio	E3 Brain / Melanocyte	0.0285067	0.0335946	0.867194	0.192918	0.721915
LUNG | FEV1-FVC Ratio	L3 Low signal	0	0.0412601	0	0.98946	1
LUNG | FEV1-FVC Ratio	E4 Multi-tissue	0.269723	0.0331439	6.33019	1.22432e-10	1.21143e-08
LUNG | FEV1-FVC Ratio	TF1 NANOG / FOXA1	0	0.0313565	0	0.854574	1
LUNG | FEV1-FVC Ratio	HET1 Heterochromatin	0	0.0328793	0	0.996409	1
LUNG | FEV1-FVC Ratio	E5 B-cell-like	0	0.0307747	0.442473	0.329074	0.843218
LUNG | FEV1-FVC Ratio	E6 Weak epithelial	0.00525907	0.0301336	0.37789	0.352756	0.850301
LUNG | FEV1-FVC Ratio	TF2 CEBPB	0	0.0279952	0	0.79498	1
LUNG | FEV1-FVC Ratio	PC2 Weak Polycomb	0	0.0316514	0.204215	0.419093	0.870557
LUNG | FEV1-FVC Ratio	E7 Monocyte / Macrophage	0	0.0279013	0.112906	0.455052	0.870557
LUNG | FEV1-FVC Ratio	E8 Weak multi-tissue	0.126479	0.0248583	3.53167	0.000206471	0.00346882
LUNG | FEV1-FVC Ratio	L4 Low signal	0	0.0372511	0	0.994403	1
LUNG | FEV1-FVC Ratio	TF3 FOXA1 / AR / ESR1	0.0298176	0.024821	1.17444	0.120109	0.587115
LUNG | FEV1-FVC Ratio	PC3 Polycomb	0	0.0259099	0	0.985402	1
LUNG | FEV1-FVC Ratio	TN3 Transcription	0.0610359	0.0184956	2.87934	0.00199257	0.024013
LUNG | FEV1-FVC Ratio	L5 Low signal	0	0.0231829	0	0.951361	1
LUNG | FEV1-FVC Ratio	HET2 Heterochromatin	0	0.0209575	0	0.957178	1
LUNG | FEV1-FVC Ratio	L6 Low signal	0	0.0216887	0	0.910862	1
LUNG | FEV1-FVC Ratio	P Promoter	0.100777	0.015966	4.94985	3.7136e-07	1.36894e-05
LUNG | FEV1-FVC Ratio	E9 Liver / Intestine	0	0.0190451	0	0.952065	1
LUNG | FEV1-FVC Ratio	CTCF CTCF-Cohesin	0	0.0160828	0	0.771388	1
LUNG | FEV1-FVC Ratio	TN4 Transcription	0	0.0158739	0.0690326	0.472482	0.870557
LUNG | FEV1-FVC Ratio	HET3 Heterochromatin	0	0.0139673	0	0.996246	1
LUNG | FEV1-FVC Ratio	E10 Brain	0	0.0122468	0	0.827335	1
LUNG | FEV1-FVC Ratio	TF4 OTX2	0	0.0109739	0.562042	0.287044	0.830218
LUNG | FEV1-FVC Ratio	HET4 Heterochromatin	0	0.0140978	0	0.999477	1
LUNG | FEV1-FVC Ratio	L7 Low signal	0	0.0121183	0.149651	0.44052	0.870557
LUNG | FEV1-FVC Ratio	PC4 Polycomb / Bivalent stem cell Enh	0.0321264	0.00906955	2.35348	0.00929918	0.0869774
LUNG | FEV1-FVC Ratio	HET5 Centromere	0	0.000231834	0	0.648355	1
LUNG | FEV1-FVC Ratio	E11 T-cell	0.00213376	0.0092487	0.480302	0.315506	0.842875
LUNG | FEV1-FVC Ratio	TF5 AR	0	0.00833244	0	0.794376	1
LUNG | FEV1-FVC Ratio	E12 Erythroblast-like	0	0.00698354	0	0.729012	1
LUNG | FEV1-FVC Ratio	HET6 Centromere	0	5.55261e-05	0	0.579081	1
LUNG | Forced Vital Capacity (FVC)	PC1 Polycomb / Heterochromatin	0	0.0659677	0	0.999841	1
LUNG | Forced Vital Capacity (FVC)	L1 Low signal	0	0.0494494	0.724841	0.234275	0.791496
LUNG | Forced Vital Capacity (FVC)	TN1 Transcription	0	0.0343819	0	0.986547	1
LUNG | Forced Vital Capacity (FVC)	TN2 Transcription	0	0.0309272	1.11472	0.132484	0.620041
LUNG | Forced Vital Capacity (FVC)	L2 Low signal	0	0.0343601	0	0.999995	1
LUNG | Forced Vital Capacity (FVC)	E1 Stem cell	0.0728513	0.0344571	2.5682	0.00511141	0.0533858
LUNG | Forced Vital Capacity (FVC)	E2 Multi-tissue	0.145292	0.0370178	4.36029	6.49446e-06	0.000158566
LUNG | Forced Vital Capacity (FVC)	E3 Brain / Melanocyte	0	0.0335946	0.482476	0.314734	0.842875
LUNG | Forced Vital Capacity (FVC)	L3 Low signal	0	0.0412601	0	0.999933	1
LUNG | Forced Vital Capacity (FVC)	E4 Multi-tissue	0.209425	0.0331439	6.9857	1.4172e-12	2.66434e-10
LUNG | Forced Vital Capacity (FVC)	TF1 NANOG / FOXA1	0	0.0313565	1.46802	0.0710491	0.412708
LUNG | Forced Vital Capacity (FVC)	HET1 Heterochromatin	0	0.0328793	0	0.999538	1
LUNG | Forced Vital Capacity (FVC)	E5 B-cell-like	0	0.0307747	1.12538	0.130214	0.614535
LUNG | Forced Vital Capacity (FVC)	E6 Weak epithelial	0	0.0301336	0.589858	0.277643	0.821998
LUNG | Forced Vital Capacity (FVC)	TF2 CEBPB	0.00918743	0.0279952	0.275311	0.391539	0.868158
LUNG | Forced Vital Capacity (FVC)	PC2 Weak Polycomb	0	0.0316514	0	0.98083	1
LUNG | Forced Vital Capacity (FVC)	E7 Monocyte / Macrophage	0	0.0279013	0	0.931043	1
LUNG | Forced Vital Capacity (FVC)	E8 Weak multi-tissue	0.137019	0.0248583	5.07754	1.91172e-07	7.7657e-06
LUNG | Forced Vital Capacity (FVC)	L4 Low signal	0	0.0372511	0	0.999848	1
LUNG | Forced Vital Capacity (FVC)	TF3 FOXA1 / AR / ESR1	0.0202409	0.024821	0.786482	0.215793	0.761457
LUNG | Forced Vital Capacity (FVC)	PC3 Polycomb	0.0250423	0.0259099	0.950247	0.170993	0.704205
LUNG | Forced Vital Capacity (FVC)	TN3 Transcription	0.0479007	0.0184956	2.65586	0.00395529	0.0437408
LUNG | Forced Vital Capacity (FVC)	L5 Low signal	0	0.0231829	0	0.970739	1
LUNG | Forced Vital Capacity (FVC)	HET2 Heterochromatin	0	0.0209575	1.05671	0.145322	0.644351
LUNG | Forced Vital Capacity (FVC)	L6 Low signal	0.0146986	0.0216887	0.732409	0.231959	0.790007
LUNG | Forced Vital Capacity (FVC)	P Promoter	0.104781	0.015966	4.35364	6.69481e-06	0.000161362
LUNG | Forced Vital Capacity (FVC)	E9 Liver / Intestine	0.0286531	0.0190451	1.4814	0.0692506	0.40558
LUNG | Forced Vital Capacity (FVC)	CTCF CTCF-Cohesin	0	0.0160828	0	0.911786	1
LUNG | Forced Vital Capacity (FVC)	TN4 Transcription	0.0457071	0.0158739	2.33282	0.00982884	0.0905795
LUNG | Forced Vital Capacity (FVC)	HET3 Heterochromatin	0	0.0139673	0	1	1
LUNG | Forced Vital Capacity (FVC)	E10 Brain	0.0217651	0.0122468	1.62049	0.0525639	0.346738
LUNG | Forced Vital Capacity (FVC)	TF4 OTX2	0	0.0109739	0.150782	0.440074	0.870557
LUNG | Forced Vital Capacity (FVC)	HET4 Heterochromatin	0	0.0140978	0	0.995469	1
LUNG | Forced Vital Capacity (FVC)	L7 Low signal	0	0.0121183	0.906676	0.182289	0.711091
LUNG | Forced Vital Capacity (FVC)	PC4 Polycomb / Bivalent stem cell Enh	0.0430744	0.00906955	3.00556	0.00132545	0.0163938
LUNG | Forced Vital Capacity (FVC)	HET5 Centromere	0	0.000231834	0.184564	0.426785	0.870557
LUNG | Forced Vital Capacity (FVC)	E11 T-cell	0.00728983	0.0092487	0.821292	0.20574	0.752552
LUNG | Forced Vital Capacity (FVC)	TF5 AR	0	0.00833244	0	0.781955	1
LUNG | Forced Vital Capacity (FVC)	E12 Erythroblast-like	0	0.00698354	0	0.75761	1
LUNG | Forced Vital Capacity (FVC)	HET6 Centromere	0.00100143	5.55261e-05	1.49652	0.0672593	0.399667
MENTAL | Neuroticism	PC1 Polycomb / Heterochromatin	0.0407031	0.0659677	0.0186555	0.492558	0.870557
MENTAL | Neuroticism	L1 Low signal	0.0685025	0.0494494	1.42822	0.0766137	0.431622
MENTAL | Neuroticism	TN1 Transcription	0.0224143	0.0343819	0.344282	0.365317	0.862809
MENTAL | Neuroticism	TN2 Transcription	0.00690882	0.0309272	0.0538569	0.478525	0.870557
MENTAL | Neuroticism	L2 Low signal	0	0.0343601	0.674415	0.250024	0.800848
MENTAL | Neuroticism	E1 Stem cell	0.228031	0.0344571	6.8221	4.48597e-12	6.4874e-10
MENTAL | Neuroticism	E2 Multi-tissue	0	0.0370178	0	0.974215	1
MENTAL | Neuroticism	E3 Brain / Melanocyte	0.120341	0.0335946	3.59491	0.00016225	0.00285075
MENTAL | Neuroticism	L3 Low signal	0	0.0412601	0	0.901156	1
MENTAL | Neuroticism	E4 Multi-tissue	0.0161816	0.0331439	0.370637	0.355454	0.854109
MENTAL | Neuroticism	TF1 NANOG / FOXA1	0.00811161	0.0313565	0.290393	0.385758	0.868158
MENTAL | Neuroticism	HET1 Heterochromatin	0	0.0328793	0	0.972959	1
MENTAL | Neuroticism	E5 B-cell-like	0	0.0307747	0	0.984935	1
MENTAL | Neuroticism	E6 Weak epithelial	0	0.0301336	0.424893	0.335457	0.846523
MENTAL | Neuroticism	TF2 CEBPB	0	0.0279952	0.632498	0.263531	0.808219
MENTAL | Neuroticism	PC2 Weak Polycomb	0	0.0316514	0.450565	0.326152	0.843218
MENTAL | Neuroticism	E7 Monocyte / Macrophage	0	0.0279013	0	0.990577	1
MENTAL | Neuroticism	E8 Weak multi-tissue	0	0.0248583	0.566953	0.285373	0.829214
MENTAL | Neuroticism	L4 Low signal	0	0.0372511	0	0.999972	1
MENTAL | Neuroticism	TF3 FOXA1 / AR / ESR1	0	0.024821	0	0.999637	1
MENTAL | Neuroticism	PC3 Polycomb	0.0455028	0.0259099	1.63007	0.0515433	0.342408
MENTAL | Neuroticism	TN3 Transcription	0.0573815	0.0184956	3.42544	0.0003069	0.00469882
MENTAL | Neuroticism	L5 Low signal	0	0.0231829	0	0.828673	1
MENTAL | Neuroticism	HET2 Heterochromatin	0	0.0209575	0	0.999996	1
MENTAL | Neuroticism	L6 Low signal	0	0.0216887	0	0.833246	1
MENTAL | Neuroticism	P Promoter	0.0712089	0.015966	3.76916	8.19001e-05	0.00153972
MENTAL | Neuroticism	E9 Liver / Intestine	0	0.0190451	0.222707	0.411882	0.868158
MENTAL | Neuroticism	CTCF CTCF-Cohesin	0	0.0160828	0	0.950106	1
MENTAL | Neuroticism	TN4 Transcription	0	0.0158739	0.0997365	0.460277	0.870557
MENTAL | Neuroticism	HET3 Heterochromatin	0	0.0139673	0	0.999721	1
MENTAL | Neuroticism	E10 Brain	0.157719	0.0122468	7.18533	3.35176e-13	9.00188e-11
MENTAL | Neuroticism	TF4 OTX2	0.0453737	0.0109739	2.6766	0.00371871	0.0416141
MENTAL | Neuroticism	HET4 Heterochromatin	0	0.0140978	0	0.999959	1
MENTAL | Neuroticism	L7 Low signal	0	0.0121183	0.682372	0.247502	0.800848
MENTAL | Neuroticism	PC4 Polycomb / Bivalent stem cell Enh	0.0307206	0.00906955	2.62026	0.00439313	0.047466
MENTAL | Neuroticism	HET5 Centromere	0	0.000231834	0	0.549662	0.958594
MENTAL | Neuroticism	E11 T-cell	0	0.0092487	0.778715	0.218074	0.765723
MENTAL | Neuroticism	TF5 AR	0	0.00833244	0.364464	0.357756	0.855149
MENTAL | Neuroticism	E12 Erythroblast-like	0	0.00698354	0	0.923333	1
MENTAL | Neuroticism	HET6 Centromere	0	5.55261e-05	0	0.921868	1
OTHER | Morning Person	PC1 Polycomb / Heterochromatin	0.0224043	0.0659677	0.663623	0.253466	0.800848
OTHER | Morning Person	L1 Low signal	0.055179	0.0494494	1.14245	0.126634	0.602714
OTHER | Morning Person	TN1 Transcription	0.0280442	0.0343819	0.669968	0.251439	0.800848
OTHER | Morning Person	TN2 Transcription	0	0.0309272	0	0.929128	1
OTHER | Morning Person	L2 Low signal	0	0.0343601	0	0.976996	1
OTHER | Morning Person	E1 Stem cell	0.219638	0.0344571	6.13674	4.21158e-10	3.44251e-08
OTHER | Morning Person	E2 Multi-tissue	0.0280567	0.0370178	0.717947	0.236395	0.792197
OTHER | Morning Person	E3 Brain / Melanocyte	0.128778	0.0335946	3.73302	9.45976e-05	0.00174356
OTHER | Morning Person	L3 Low signal	0	0.0412601	0	0.993195	1
OTHER | Morning Person	E4 Multi-tissue	0	0.0331439	0	0.954122	1
OTHER | Morning Person	TF1 NANOG / FOXA1	0.0365026	0.0313565	1.1574	0.123555	0.594636
OTHER | Morning Person	HET1 Heterochromatin	0	0.0328793	0	0.998492	1
OTHER | Morning Person	E5 B-cell-like	0	0.0307747	0	0.992267	1
OTHER | Morning Person	E6 Weak epithelial	0	0.0301336	0.0569329	0.477299	0.870557
OTHER | Morning Person	TF2 CEBPB	0	0.0279952	0.279891	0.38978	0.868158
OTHER | Morning Person	PC2 Weak Polycomb	0.0228487	0.0316514	0.708125	0.239434	0.795369
OTHER | Morning Person	E7 Monocyte / Macrophage	0	0.0279013	0	0.990006	1
OTHER | Morning Person	E8 Weak multi-tissue	0.00320977	0.0248583	0.194924	0.422726	0.870557
OTHER | Morning Person	L4 Low signal	0	0.0372511	0	0.999405	1
OTHER | Morning Person	TF3 FOXA1 / AR / ESR1	0	0.024821	0.652356	0.257086	0.801528
OTHER | Morning Person	PC3 Polycomb	0.0132632	0.0259099	0.411663	0.340293	0.847353
OTHER | Morning Person	TN3 Transcription	0.0437807	0.0184956	2.70436	0.00342175	0.0389873
OTHER | Morning Person	L5 Low signal	0	0.0231829	0.049926	0.480091	0.870557
OTHER | Morning Person	HET2 Heterochromatin	0	0.0209575	0	0.952451	1
OTHER | Morning Person	L6 Low signal	0	0.0216887	0.590412	0.277457	0.821998
OTHER | Morning Person	P Promoter	0.0917212	0.015966	4.78798	8.4236e-07	2.73041e-05
OTHER | Morning Person	E9 Liver / Intestine	0	0.0190451	0.824489	0.204831	0.752114
OTHER | Morning Person	CTCF CTCF-Cohesin	0	0.0160828	0	0.996009	1
OTHER | Morning Person	TN4 Transcription	0.0295649	0.0158739	1.61072	0.0536199	0.350019
OTHER | Morning Person	HET3 Heterochromatin	0	0.0139673	0	0.999972	1
OTHER | Morning Person	E10 Brain	0.0849745	0.0122468	4.30547	8.33154e-06	0.000188714
OTHER | Morning Person	TF4 OTX2	0	0.0109739	0.187683	0.425563	0.870557
OTHER | Morning Person	HET4 Heterochromatin	0	0.0140978	0	0.999429	1
OTHER | Morning Person	L7 Low signal	0	0.0121183	0	0.835514	1
OTHER | Morning Person	PC4 Polycomb / Bivalent stem cell Enh	0.0410389	0.00906955	3.3026	0.00047897	0.00687377
OTHER | Morning Person	HET5 Centromere	0	0.000231834	0	0.83402	1
OTHER | Morning Person	E11 T-cell	0.0176285	0.0092487	1.65976	0.0484811	0.326683
OTHER | Morning Person	TF5 AR	0	0.00833244	0.300803	0.381782	0.868158
OTHER | Morning Person	E12 Erythroblast-like	0	0.00698354	0	0.853545	1
OTHER | Morning Person	HET6 Centromere	0.00143277	5.55261e-05	1.55024	0.0605417	0.379032
PIGMENT | Blonde Hair	PC1 Polycomb / Heterochromatin	0	0.0659677	0.549716	0.291257	0.830501
PIGMENT | Blonde Hair	L1 Low signal	0.0191536	0.0494494	0.648246	0.258413	0.803002
PIGMENT | Blonde Hair	TN1 Transcription	0.00409641	0.0343819	0.498938	0.308911	0.842875
PIGMENT | Blonde Hair	TN2 Transcription	0	0.0309272	0	0.913682	1
PIGMENT | Blonde Hair	L2 Low signal	0	0.0343601	0.0827306	0.467033	0.870557
PIGMENT | Blonde Hair	E1 Stem cell	0	0.0344571	0.0425895	0.483014	0.870557
PIGMENT | Blonde Hair	E2 Multi-tissue	0.0433424	0.0370178	1.1147	0.132489	0.620041
PIGMENT | Blonde Hair	E3 Brain / Melanocyte	0.00122598	0.0335946	0.550917	0.290845	0.830501
PIGMENT | Blonde Hair	L3 Low signal	0	0.0412601	0	0.853941	1
PIGMENT | Blonde Hair	E4 Multi-tissue	0.0493835	0.0331439	1.10004	0.135657	0.62356
PIGMENT | Blonde Hair	TF1 NANOG / FOXA1	0	0.0313565	0.243804	0.403691	0.868158
PIGMENT | Blonde Hair	HET1 Heterochromatin	0	0.0328793	0	0.989618	1
PIGMENT | Blonde Hair	E5 B-cell-like	0.128837	0.0307747	1.5457	0.0610889	0.379667
PIGMENT | Blonde Hair	E6 Weak epithelial	0	0.0301336	0.0418311	0.483317	0.870557
PIGMENT | Blonde Hair	TF2 CEBPB	0	0.0279952	0.0977893	0.46105	0.870557
PIGMENT | Blonde Hair	PC2 Weak Polycomb	0	0.0316514	0.616512	0.268778	0.815852
PIGMENT | Blonde Hair	E7 Monocyte / Macrophage	0.032462	0.0279013	1.02863	0.151828	0.660731
PIGMENT | Blonde Hair	E8 Weak multi-tissue	0	0.0248583	0.659655	0.254738	0.800848
PIGMENT | Blonde Hair	L4 Low signal	0	0.0372511	0	0.977923	1
PIGMENT | Blonde Hair	TF3 FOXA1 / AR / ESR1	0	0.024821	0.193747	0.423187	0.870557
PIGMENT | Blonde Hair	PC3 Polycomb	0	0.0259099	0	0.842242	1
PIGMENT | Blonde Hair	TN3 Transcription	0	0.0184956	0.499946	0.308557	0.842875
PIGMENT | Blonde Hair	L5 Low signal	0	0.0231829	0	0.950367	1
PIGMENT | Blonde Hair	HET2 Heterochromatin	0.0570877	0.0209575	1.62148	0.0524571	0.346738
PIGMENT | Blonde Hair	L6 Low signal	0	0.0216887	0	0.984495	1
PIGMENT | Blonde Hair	P Promoter	0.0699766	0.015966	2.50097	0.00619267	0.0625926
PIGMENT | Blonde Hair	E9 Liver / Intestine	0	0.0190451	0	0.673488	1
PIGMENT | Blonde Hair	CTCF CTCF-Cohesin	0	0.0160828	0.224272	0.411273	0.868158
PIGMENT | Blonde Hair	TN4 Transcription	0	0.0158739	0.126108	0.449823	0.870557
PIGMENT | Blonde Hair	HET3 Heterochromatin	0	0.0139673	0	0.989815	1
PIGMENT | Blonde Hair	E10 Brain	0	0.0122468	0	0.988392	1
PIGMENT | Blonde Hair	TF4 OTX2	0	0.0109739	0.489443	0.312264	0.842875
PIGMENT | Blonde Hair	HET4 Heterochromatin	0	0.0140978	0.0660527	0.473668	0.870557
PIGMENT | Blonde Hair	L7 Low signal	0	0.0121183	0	0.8714	1
PIGMENT | Blonde Hair	PC4 Polycomb / Bivalent stem cell Enh	0	0.00906955	0.664917	0.253052	0.800848
PIGMENT | Blonde Hair	HET5 Centromere	0	0.000231834	0.828241	0.203767	0.749671
PIGMENT | Blonde Hair	E11 T-cell	0.0425014	0.0092487	1.77307	0.0381083	0.271377
PIGMENT | Blonde Hair	TF5 AR	0	0.00833244	0	0.703963	1
PIGMENT | Blonde Hair	E12 Erythroblast-like	0	0.00698354	0	0.725304	1
PIGMENT | Blonde Hair	HET6 Centromere	0	5.55261e-05	0.377402	0.352937	0.850301
PIGMENT | Dark Brown Hair	PC1 Polycomb / Heterochromatin	0.0757721	0.0659677	1.06107	0.144329	0.642983
PIGMENT | Dark Brown Hair	L1 Low signal	0.0192925	0.0494494	0.665168	0.252971	0.800848
PIGMENT | Dark Brown Hair	TN1 Transcription	0.0520698	0.0343819	1.17071	0.120858	0.587115
PIGMENT | Dark Brown Hair	TN2 Transcription	0	0.0309272	0	0.931054	1
PIGMENT | Dark Brown Hair	L2 Low signal	0	0.0343601	0.334057	0.369168	0.86579
PIGMENT | Dark Brown Hair	E1 Stem cell	0	0.0344571	0.0250447	0.49001	0.870557
PIGMENT | Dark Brown Hair	E2 Multi-tissue	0	0.0370178	0.230789	0.408739	0.868158
PIGMENT | Dark Brown Hair	E3 Brain / Melanocyte	0.0439392	0.0335946	1.15036	0.124999	0.599483
PIGMENT | Dark Brown Hair	L3 Low signal	0	0.0412601	0	0.839898	1
PIGMENT | Dark Brown Hair	E4 Multi-tissue	0.0269725	0.0331439	0.964527	0.167391	0.70099
PIGMENT | Dark Brown Hair	TF1 NANOG / FOXA1	0	0.0313565	0.0106985	0.495732	0.870557
PIGMENT | Dark Brown Hair	HET1 Heterochromatin	0	0.0328793	0	0.992755	1
PIGMENT | Dark Brown Hair	E5 B-cell-like	0.132935	0.0307747	1.6073	0.0539942	0.351243
PIGMENT | Dark Brown Hair	E6 Weak epithelial	0	0.0301336	0.0591734	0.476407	0.870557
PIGMENT | Dark Brown Hair	TF2 CEBPB	0	0.0279952	0.252701	0.40025	0.868158
PIGMENT | Dark Brown Hair	PC2 Weak Polycomb	0	0.0316514	0.108448	0.45682	0.870557
PIGMENT | Dark Brown Hair	E7 Monocyte / Macrophage	0.0134461	0.0279013	0.790833	0.214521	0.759668
PIGMENT | Dark Brown Hair	E8 Weak multi-tissue	0.033055	0.0248583	1.08044	0.139973	0.635627
PIGMENT | Dark Brown Hair	L4 Low signal	0	0.0372511	0	0.975656	1
PIGMENT | Dark Brown Hair	TF3 FOXA1 / AR / ESR1	0	0.024821	0.0383193	0.484717	0.870557
PIGMENT | Dark Brown Hair	PC3 Polycomb	0	0.0259099	0	0.850677	1
PIGMENT | Dark Brown Hair	TN3 Transcription	0.0031683	0.0184956	0.722731	0.234923	0.791496
PIGMENT | Dark Brown Hair	L5 Low signal	0	0.0231829	0	0.993629	1
PIGMENT | Dark Brown Hair	HET2 Heterochromatin	0.0774375	0.0209575	2.09991	0.0178683	0.148639
PIGMENT | Dark Brown Hair	L6 Low signal	0	0.0216887	0	0.998489	1
PIGMENT | Dark Brown Hair	P Promoter	0.0524543	0.015966	1.7356	0.041317	0.288758
PIGMENT | Dark Brown Hair	E9 Liver / Intestine	0	0.0190451	0	0.763117	1
PIGMENT | Dark Brown Hair	CTCF CTCF-Cohesin	0	0.0160828	0.32035	0.374352	0.866332
PIGMENT | Dark Brown Hair	TN4 Transcription	0	0.0158739	0.278651	0.390257	0.868158
PIGMENT | Dark Brown Hair	HET3 Heterochromatin	0	0.0139673	0	0.959581	1
PIGMENT | Dark Brown Hair	E10 Brain	0	0.0122468	0	0.970339	1
PIGMENT | Dark Brown Hair	TF4 OTX2	0	0.0109739	0.267108	0.394693	0.868158
PIGMENT | Dark Brown Hair	HET4 Heterochromatin	0	0.0140978	0.234925	0.407134	0.868158
PIGMENT | Dark Brown Hair	L7 Low signal	0	0.0121183	0	0.950284	1
PIGMENT | Dark Brown Hair	PC4 Polycomb / Bivalent stem cell Enh	0	0.00906955	0.777905	0.218313	0.765723
PIGMENT | Dark Brown Hair	HET5 Centromere	0	0.000231834	0.819027	0.206386	0.752552
PIGMENT | Dark Brown Hair	E11 T-cell	0.0295557	0.0092487	1.46745	0.0711263	0.412708
PIGMENT | Dark Brown Hair	TF5 AR	0	0.00833244	0.205256	0.418686	0.870557
PIGMENT | Dark Brown Hair	E12 Erythroblast-like	0	0.00698354	0.596569	0.275398	0.821365
PIGMENT | Dark Brown Hair	HET6 Centromere	0.000193796	5.55261e-05	1.10232	0.135161	0.622802
PIGMENT | Hair Color	PC1 Polycomb / Heterochromatin	0.0510914	0.0659677	0.863546	0.193919	0.721915
PIGMENT | Hair Color	L1 Low signal	0	0.0494494	0.0241096	0.490383	0.870557
PIGMENT | Hair Color	TN1 Transcription	0	0.0343819	0.504678	0.306892	0.842875
PIGMENT | Hair Color	TN2 Transcription	0	0.0309272	0	0.918348	1
PIGMENT | Hair Color	L2 Low signal	0	0.0343601	0.414528	0.339244	0.847016
PIGMENT | Hair Color	E1 Stem cell	0	0.0344571	0	0.708546	1
PIGMENT | Hair Color	E2 Multi-tissue	0	0.0370178	0.447807	0.327146	0.843218
PIGMENT | Hair Color	E3 Brain / Melanocyte	0.00848716	0.0335946	0.594412	0.276118	0.821365
PIGMENT | Hair Color	L3 Low signal	0	0.0412601	0	0.893642	1
PIGMENT | Hair Color	E4 Multi-tissue	0.100163	0.0331439	1.55521	0.0599477	0.379032
PIGMENT | Hair Color	TF1 NANOG / FOXA1	0	0.0313565	0.46633	0.32049	0.842875
PIGMENT | Hair Color	HET1 Heterochromatin	0	0.0328793	0	0.991241	1
PIGMENT | Hair Color	E5 B-cell-like	0.148781	0.0307747	1.61682	0.0529584	0.346905
PIGMENT | Hair Color	E6 Weak epithelial	0.00509105	0.0301336	0.660155	0.254577	0.800848
PIGMENT | Hair Color	TF2 CEBPB	0	0.0279952	0.0269167	0.489263	0.870557
PIGMENT | Hair Color	PC2 Weak Polycomb	0	0.0316514	0	0.703995	1
PIGMENT | Hair Color	E7 Monocyte / Macrophage	0.0235089	0.0279013	0.922554	0.17812	0.711063
PIGMENT | Hair Color	E8 Weak multi-tissue	0.0129027	0.0248583	0.806239	0.210052	0.757195
PIGMENT | Hair Color	L4 Low signal	0	0.0372511	0	0.935807	1
PIGMENT | Hair Color	TF3 FOXA1 / AR / ESR1	0	0.024821	0.236634	0.40647	0.868158
PIGMENT | Hair Color	PC3 Polycomb	0	0.0259099	0	0.765738	1
PIGMENT | Hair Color	TN3 Transcription	0.0120938	0.0184956	0.868797	0.192479	0.721915
PIGMENT | Hair Color	L5 Low signal	0	0.0231829	0	0.993306	1
PIGMENT | Hair Color	HET2 Heterochromatin	0.0391469	0.0209575	1.40334	0.080257	0.447388
PIGMENT | Hair Color	L6 Low signal	0	0.0216887	0	0.988113	1
PIGMENT | Hair Color	P Promoter	0.0693514	0.015966	1.94206	0.0260651	0.205893
PIGMENT | Hair Color	E9 Liver / Intestine	0	0.0190451	0	0.782486	1
PIGMENT | Hair Color	CTCF CTCF-Cohesin	0	0.0160828	0.76616	0.221791	0.770733
PIGMENT | Hair Color	TN4 Transcription	0	0.0158739	0.558106	0.288386	0.830501
PIGMENT | Hair Color	HET3 Heterochromatin	0	0.0139673	0	0.951994	1
PIGMENT | Hair Color	E10 Brain	0	0.0122468	0	0.972063	1
PIGMENT | Hair Color	TF4 OTX2	0	0.0109739	0.385919	0.349778	0.850301
PIGMENT | Hair Color	HET4 Heterochromatin	0.00147238	0.0140978	0.512773	0.304055	0.842875
PIGMENT | Hair Color	L7 Low signal	0	0.0121183	0	0.964226	1
PIGMENT | Hair Color	PC4 Polycomb / Bivalent stem cell Enh	0.0131376	0.00906955	1.10496	0.134589	0.621688
PIGMENT | Hair Color	HET5 Centromere	0	0.000231834	0	0.749639	1
PIGMENT | Hair Color	E11 T-cell	0.0260719	0.0092487	1.49747	0.067135	0.399667
PIGMENT | Hair Color	TF5 AR	0	0.00833244	0.408362	0.341504	0.848121
PIGMENT | Hair Color	E12 Erythroblast-like	0	0.00698354	0.475013	0.317389	0.842875
PIGMENT | Hair Color	HET6 Centromere	0	5.55261e-05	0.285915	0.387472	0.868158
PIGMENT | Skin Color	PC1 Polycomb / Heterochromatin	0.16769	0.0659677	1.47495	0.0701132	0.409356
PIGMENT | Skin Color	L1 Low signal	0.0639835	0.0494494	1.15683	0.123672	0.594636
PIGMENT | Skin Color	TN1 Transcription	0	0.0343819	0.538648	0.295065	0.833564
PIGMENT | Skin Color	TN2 Transcription	0	0.0309272	0	0.92798	1
PIGMENT | Skin Color	L2 Low signal	0.0169356	0.0343601	0.695206	0.243463	0.800848
PIGMENT | Skin Color	E1 Stem cell	0	0.0344571	0.362529	0.358478	0.855253
PIGMENT | Skin Color	E2 Multi-tissue	0	0.0370178	0.0503553	0.47992	0.870557
PIGMENT | Skin Color	E3 Brain / Melanocyte	0.0281698	0.0335946	0.951932	0.170566	0.704205
PIGMENT | Skin Color	L3 Low signal	0	0.0412601	0	0.846599	1
PIGMENT | Skin Color	E4 Multi-tissue	0	0.0331439	0.0139848	0.494421	0.870557
PIGMENT | Skin Color	TF1 NANOG / FOXA1	0	0.0313565	0.478841	0.316026	0.842875
PIGMENT | Skin Color	HET1 Heterochromatin	0	0.0328793	0	0.920369	1
PIGMENT | Skin Color	E5 B-cell-like	0.127052	0.0307747	1.86155	0.031333	0.237524
PIGMENT | Skin Color	E6 Weak epithelial	0	0.0301336	0.086132	0.465681	0.870557
PIGMENT | Skin Color	TF2 CEBPB	0	0.0279952	0	0.901303	1
PIGMENT | Skin Color	PC2 Weak Polycomb	0	0.0316514	0	0.689884	1
PIGMENT | Skin Color	E7 Monocyte / Macrophage	0.00786814	0.0279013	0.658029	0.25526	0.80115
PIGMENT | Skin Color	E8 Weak multi-tissue	0	0.0248583	0.630736	0.264107	0.808665
PIGMENT | Skin Color	L4 Low signal	0	0.0372511	0	0.704091	1
PIGMENT | Skin Color	TF3 FOXA1 / AR / ESR1	0	0.024821	0	0.907571	1
PIGMENT | Skin Color	PC3 Polycomb	0	0.0259099	0	0.768079	1
PIGMENT | Skin Color	TN3 Transcription	0.0321003	0.0184956	1.14519	0.126065	0.602061
PIGMENT | Skin Color	L5 Low signal	0	0.0231829	0	0.960344	1
PIGMENT | Skin Color	HET2 Heterochromatin	0.0164999	0.0209575	0.910916	0.18117	0.711063
PIGMENT | Skin Color	L6 Low signal	0	0.0216887	0	0.993494	1
PIGMENT | Skin Color	P Promoter	0.0192348	0.015966	1.20149	0.114781	0.575943
PIGMENT | Skin Color	E9 Liver / Intestine	0	0.0190451	0.0308405	0.487698	0.870557
PIGMENT | Skin Color	CTCF CTCF-Cohesin	0	0.0160828	0.00901703	0.496403	0.870557
PIGMENT | Skin Color	TN4 Transcription	0.0560941	0.0158739	1.48462	0.0688226	0.404333
PIGMENT | Skin Color	HET3 Heterochromatin	0	0.0139673	0	0.972857	1
PIGMENT | Skin Color	E10 Brain	0	0.0122468	0	0.952445	1
PIGMENT | Skin Color	TF4 OTX2	0.0107926	0.0109739	1.05245	0.146296	0.645628
PIGMENT | Skin Color	HET4 Heterochromatin	0	0.0140978	0.243413	0.403843	0.868158
PIGMENT | Skin Color	L7 Low signal	0	0.0121183	0	0.880584	1
PIGMENT | Skin Color	PC4 Polycomb / Bivalent stem cell Enh	0	0.00906955	0.67421	0.250089	0.800848
PIGMENT | Skin Color	HET5 Centromere	0.00212668	0.000231834	1.48509	0.0687595	0.404333
PIGMENT | Skin Color	E11 T-cell	0.0179088	0.0092487	1.17227	0.120543	0.587115
PIGMENT | Skin Color	TF5 AR	0.0198736	0.00833244	1.22477	0.110331	0.563648
PIGMENT | Skin Color	E12 Erythroblast-like	0	0.00698354	0.402674	0.343594	0.849943
PIGMENT | Skin Color	HET6 Centromere	0	5.55261e-05	0.243759	0.403709	0.868158
PIGMENT | Sunburn Occasion	PC1 Polycomb / Heterochromatin	0.081035	0.0659677	1.11309	0.132834	0.620041
PIGMENT | Sunburn Occasion	L1 Low signal	0.00875939	0.0494494	0.54128	0.294157	0.832855
PIGMENT | Sunburn Occasion	TN1 Transcription	0.0536133	0.0343819	1.17167	0.120665	0.587115
PIGMENT | Sunburn Occasion	TN2 Transcription	0	0.0309272	0	0.871129	1
PIGMENT | Sunburn Occasion	L2 Low signal	0.0342772	0.0343601	0.994239	0.160053	0.683864
PIGMENT | Sunburn Occasion	E1 Stem cell	0	0.0344571	0.0916779	0.463477	0.870557
PIGMENT | Sunburn Occasion	E2 Multi-tissue	0	0.0370178	0	0.673076	1
PIGMENT | Sunburn Occasion	E3 Brain / Melanocyte	0.120409	0.0335946	2.16078	0.0153562	0.12946
PIGMENT | Sunburn Occasion	L3 Low signal	0	0.0412601	0	0.904995	1
PIGMENT | Sunburn Occasion	E4 Multi-tissue	0	0.0331439	0	0.703439	1
PIGMENT | Sunburn Occasion	TF1 NANOG / FOXA1	0	0.0313565	0.0423227	0.483121	0.870557
PIGMENT | Sunburn Occasion	HET1 Heterochromatin	0	0.0328793	0	0.98832	1
PIGMENT | Sunburn Occasion	E5 B-cell-like	0.115947	0.0307747	1.58899	0.0560315	0.360751
PIGMENT | Sunburn Occasion	E6 Weak epithelial	0.0209837	0.0301336	0.893953	0.185674	0.718243
PIGMENT | Sunburn Occasion	TF2 CEBPB	0	0.0279952	0.358652	0.359928	0.856537
PIGMENT | Sunburn Occasion	PC2 Weak Polycomb	0	0.0316514	0	0.693215	1
PIGMENT | Sunburn Occasion	E7 Monocyte / Macrophage	0	0.0279013	0	0.895011	1
PIGMENT | Sunburn Occasion	E8 Weak multi-tissue	0.067659	0.0248583	1.67616	0.046853	0.322651
PIGMENT | Sunburn Occasion	L4 Low signal	0	0.0372511	0	0.602398	1
PIGMENT | Sunburn Occasion	TF3 FOXA1 / AR / ESR1	0	0.024821	0	0.884176	1
PIGMENT | Sunburn Occasion	PC3 Polycomb	0	0.0259099	0.22436	0.411239	0.868158
PIGMENT | Sunburn Occasion	TN3 Transcription	0.0322302	0.0184956	1.19293	0.116447	0.579157
PIGMENT | Sunburn Occasion	L5 Low signal	0	0.0231829	0	0.914459	1
PIGMENT | Sunburn Occasion	HET2 Heterochromatin	0	0.0209575	0.0659183	0.473721	0.870557
PIGMENT | Sunburn Occasion	L6 Low signal	0	0.0216887	0	0.989789	1
PIGMENT | Sunburn Occasion	P Promoter	0.0637956	0.015966	2.6976	0.00349212	0.0395493
PIGMENT | Sunburn Occasion	E9 Liver / Intestine	0	0.0190451	0.230095	0.409009	0.868158
PIGMENT | Sunburn Occasion	CTCF CTCF-Cohesin	0	0.0160828	0	0.687435	1
PIGMENT | Sunburn Occasion	TN4 Transcription	0	0.0158739	0.670334	0.251322	0.800848
PIGMENT | Sunburn Occasion	HET3 Heterochromatin	0	0.0139673	0	0.992994	1
PIGMENT | Sunburn Occasion	E10 Brain	0	0.0122468	0.0297181	0.488146	0.870557
PIGMENT | Sunburn Occasion	TF4 OTX2	0	0.0109739	0	0.704297	1
PIGMENT | Sunburn Occasion	HET4 Heterochromatin	0	0.0140978	0	0.945326	1
PIGMENT | Sunburn Occasion	L7 Low signal	0	0.0121183	0.0831603	0.466862	0.870557
PIGMENT | Sunburn Occasion	PC4 Polycomb / Bivalent stem cell Enh	0	0.00906955	0.754128	0.225386	0.775336
PIGMENT | Sunburn Occasion	HET5 Centromere	0	0.000231834	0.382123	0.351185	0.850301
PIGMENT | Sunburn Occasion	E11 T-cell	0.00561467	0.0092487	0.929993	0.176187	0.711063
PIGMENT | Sunburn Occasion	TF5 AR	0	0.00833244	0.250092	0.401258	0.868158
PIGMENT | Sunburn Occasion	E12 Erythroblast-like	0	0.00698354	0.00953255	0.496197	0.870557
PIGMENT | Sunburn Occasion	HET6 Centromere	0	5.55261e-05	0.928978	0.17645	0.711063
PIGMENT | Tanning	PC1 Polycomb / Heterochromatin	0.169142	0.0659677	1.52969	0.0630473	0.384834
PIGMENT | Tanning	L1 Low signal	0.0295611	0.0494494	0.876697	0.190326	0.721915
PIGMENT | Tanning	TN1 Transcription	0.00421528	0.0343819	0.78618	0.215881	0.761457
PIGMENT | Tanning	TN2 Transcription	0	0.0309272	0	0.857545	1
PIGMENT | Tanning	L2 Low signal	0	0.0343601	0.0197465	0.492123	0.870557
PIGMENT | Tanning	E1 Stem cell	0	0.0344571	0	0.893399	1
PIGMENT | Tanning	E2 Multi-tissue	0	0.0370178	0	0.669631	1
PIGMENT | Tanning	E3 Brain / Melanocyte	0.123437	0.0335946	2.23476	0.0127165	0.11068
PIGMENT | Tanning	L3 Low signal	0	0.0412601	0	0.835588	1
PIGMENT | Tanning	E4 Multi-tissue	0	0.0331439	0	0.642423	1
PIGMENT | Tanning	TF1 NANOG / FOXA1	0.0179991	0.0313565	0.949172	0.171267	0.704205
PIGMENT | Tanning	HET1 Heterochromatin	0	0.0328793	0	0.942598	1
PIGMENT | Tanning	E5 B-cell-like	0.225151	0.0307747	1.79791	0.0360957	0.259007
PIGMENT | Tanning	E6 Weak epithelial	0.0289387	0.0301336	0.967345	0.166686	0.70099
PIGMENT | Tanning	TF2 CEBPB	0	0.0279952	0.130526	0.448075	0.870557
PIGMENT | Tanning	PC2 Weak Polycomb	0	0.0316514	0	0.898854	1
PIGMENT | Tanning	E7 Monocyte / Macrophage	0	0.0279013	0.070895	0.471741	0.870557
PIGMENT | Tanning	E8 Weak multi-tissue	0.0172062	0.0248583	0.924626	0.17758	0.711063
PIGMENT | Tanning	L4 Low signal	0	0.0372511	0	0.788701	1
PIGMENT | Tanning	TF3 FOXA1 / AR / ESR1	0	0.024821	0	0.968316	1
PIGMENT | Tanning	PC3 Polycomb	0	0.0259099	0	0.73062	1
PIGMENT | Tanning	TN3 Transcription	0	0.0184956	0.271253	0.393098	0.868158
PIGMENT | Tanning	L5 Low signal	0	0.0231829	0	0.965046	1
PIGMENT | Tanning	HET2 Heterochromatin	0	0.0209575	0.293413	0.384603	0.868158
PIGMENT | Tanning	L6 Low signal	0	0.0216887	0	0.997805	1
PIGMENT | Tanning	P Promoter	0.0270325	0.015966	1.49551	0.0673906	0.399667
PIGMENT | Tanning	E9 Liver / Intestine	0	0.0190451	0.376596	0.353237	0.850301
PIGMENT | Tanning	CTCF CTCF-Cohesin	0	0.0160828	0.0717654	0.471394	0.870557
PIGMENT | Tanning	TN4 Transcription	0.0618989	0.0158739	1.32101	0.0932487	0.498033
PIGMENT | Tanning	HET3 Heterochromatin	0	0.0139673	0	0.929239	1
PIGMENT | Tanning	E10 Brain	0	0.0122468	0	0.712646	1
PIGMENT | Tanning	TF4 OTX2	0.0098711	0.0109739	1.07551	0.141074	0.638863
PIGMENT | Tanning	HET4 Heterochromatin	0	0.0140978	0.00639859	0.497447	0.871576
PIGMENT | Tanning	L7 Low signal	0	0.0121183	0	0.782542	1
PIGMENT | Tanning	PC4 Polycomb / Bivalent stem cell Enh	0	0.00906955	0.423498	0.335966	0.84667
PIGMENT | Tanning	HET5 Centromere	0	0.000231834	0.753974	0.225432	0.775336
PIGMENT | Tanning	E11 T-cell	0	0.0092487	0.363864	0.35798	0.855149
PIGMENT | Tanning	TF5 AR	0	0.00833244	0.914095	0.180334	0.711063
PIGMENT | Tanning	E12 Erythroblast-like	0	0.00698354	0.381517	0.35141	0.850301
PIGMENT | Tanning	HET6 Centromere	0.00193513	5.55261e-05	1.55951	0.0594378	0.37828
REPRO | Age at Menarche	PC1 Polycomb / Heterochromatin	0	0.0659677	1.40141	0.0805462	0.447388
REPRO | Age at Menarche	L1 Low signal	0.0356623	0.0494494	0.668989	0.251751	0.800848
REPRO | Age at Menarche	TN1 Transcription	0	0.0343819	1.82116	0.0342912	0.253809
REPRO | Age at Menarche	TN2 Transcription	0	0.0309272	0.366906	0.356845	0.855149
REPRO | Age at Menarche	L2 Low signal	0	0.0343601	1.39645	0.0812897	0.447388
REPRO | Age at Menarche	E1 Stem cell	0.102403	0.0344571	3.03048	0.00122084	0.0154166
REPRO | Age at Menarche	E2 Multi-tissue	0	0.0370178	0.471844	0.318519	0.842875
REPRO | Age at Menarche	E3 Brain / Melanocyte	0.12459	0.0335946	3.03439	0.0012051	0.0154122
REPRO | Age at Menarche	L3 Low signal	0.0460589	0.0412601	1.10582	0.134403	0.621688
REPRO | Age at Menarche	E4 Multi-tissue	0	0.0331439	0.867716	0.192775	0.721915
REPRO | Age at Menarche	TF1 NANOG / FOXA1	0	0.0313565	0.613826	0.269665	0.816027
REPRO | Age at Menarche	HET1 Heterochromatin	0	0.0328793	0	0.999999	1
REPRO | Age at Menarche	E5 B-cell-like	0	0.0307747	0	0.996007	1
REPRO | Age at Menarche	E6 Weak epithelial	0	0.0301336	0.0312109	0.487551	0.870557
REPRO | Age at Menarche	TF2 CEBPB	0	0.0279952	0.151097	0.439949	0.870557
REPRO | Age at Menarche	PC2 Weak Polycomb	0	0.0316514	0.170451	0.432328	0.870557
REPRO | Age at Menarche	E7 Monocyte / Macrophage	0	0.0279013	0	0.939443	1
REPRO | Age at Menarche	E8 Weak multi-tissue	0.0233828	0.0248583	0.954299	0.169966	0.704205
REPRO | Age at Menarche	L4 Low signal	0	0.0372511	0	0.994382	1
REPRO | Age at Menarche	TF3 FOXA1 / AR / ESR1	0	0.024821	0.308708	0.378772	0.868158
REPRO | Age at Menarche	PC3 Polycomb	0.0106328	0.0259099	0.30174	0.381425	0.868158
REPRO | Age at Menarche	TN3 Transcription	0.0546672	0.0184956	3.05704	0.00111768	0.0144913
REPRO | Age at Menarche	L5 Low signal	0	0.0231829	0.46219	0.321972	0.843081
REPRO | Age at Menarche	HET2 Heterochromatin	0	0.0209575	0.4347	0.33189	0.845395
REPRO | Age at Menarche	L6 Low signal	0	0.0216887	0	0.821326	1
REPRO | Age at Menarche	P Promoter	0.163818	0.015966	6.88629	2.86338e-12	4.48596e-10
REPRO | Age at Menarche	E9 Liver / Intestine	0.0165933	0.0190451	0.883338	0.188527	0.721915
REPRO | Age at Menarche	CTCF CTCF-Cohesin	0	0.0160828	0.155233	0.438319	0.870557
REPRO | Age at Menarche	TN4 Transcription	0.0253737	0.0158739	1.54381	0.061317	0.379667
REPRO | Age at Menarche	HET3 Heterochromatin	0	0.0139673	0	0.993631	1
REPRO | Age at Menarche	E10 Brain	0	0.0122468	0.473889	0.31779	0.842875
REPRO | Age at Menarche	TF4 OTX2	0	0.0109739	0	0.739857	1
REPRO | Age at Menarche	HET4 Heterochromatin	0	0.0140978	0	0.986457	1
REPRO | Age at Menarche	L7 Low signal	0	0.0121183	0.0755774	0.469878	0.870557
REPRO | Age at Menarche	PC4 Polycomb / Bivalent stem cell Enh	0.0225649	0.00906955	1.80571	0.035482	0.256643
REPRO | Age at Menarche	HET5 Centromere	0	0.000231834	0	0.925384	1
REPRO | Age at Menarche	E11 T-cell	0.0125245	0.0092487	1.2886	0.098768	0.517225
REPRO | Age at Menarche	TF5 AR	0.0072381	0.00833244	0.962935	0.16779	0.70099
REPRO | Age at Menarche	E12 Erythroblast-like	0	0.00698354	0	0.999999	1
REPRO | Age at Menarche	HET6 Centromere	0.000292596	5.55261e-05	1.0695	0.142421	0.638863
REPRO | Age at Menopause	PC1 Polycomb / Heterochromatin	0	0.0659677	0	0.996962	1
REPRO | Age at Menopause	L1 Low signal	0	0.0494494	0.548649	0.291623	0.830501
REPRO | Age at Menopause	TN1 Transcription	0.136612	0.0343819	2.61814	0.00442059	0.0474897
REPRO | Age at Menopause	TN2 Transcription	0	0.0309272	0	0.767469	1
REPRO | Age at Menopause	L2 Low signal	0	0.0343601	0	0.935133	1
REPRO | Age at Menopause	E1 Stem cell	0.0184467	0.0344571	0.708098	0.239442	0.795369
REPRO | Age at Menopause	E2 Multi-tissue	0.0450689	0.0370178	1.08833	0.138225	0.630736
REPRO | Age at Menopause	E3 Brain / Melanocyte	0	0.0335946	0.306516	0.379606	0.868158
REPRO | Age at Menopause	L3 Low signal	0.147571	0.0412601	1.80726	0.0353607	0.256643
REPRO | Age at Menopause	E4 Multi-tissue	0	0.0331439	0	0.981696	1
REPRO | Age at Menopause	TF1 NANOG / FOXA1	0	0.0313565	0	0.768886	1
REPRO | Age at Menopause	HET1 Heterochromatin	0.0770164	0.0328793	1.49733	0.0671532	0.399667
REPRO | Age at Menopause	E5 B-cell-like	0	0.0307747	0.169579	0.43267	0.870557
REPRO | Age at Menopause	E6 Weak epithelial	0	0.0301336	0	0.991787	1
REPRO | Age at Menopause	TF2 CEBPB	0	0.0279952	0	0.704507	1
REPRO | Age at Menopause	PC2 Weak Polycomb	0	0.0316514	0.157945	0.43725	0.870557
REPRO | Age at Menopause	E7 Monocyte / Macrophage	0	0.0279013	0.479749	0.315703	0.842875
REPRO | Age at Menopause	E8 Weak multi-tissue	0.0246735	0.0248583	0.996984	0.159386	0.682564
REPRO | Age at Menopause	L4 Low signal	0	0.0372511	0.140933	0.443962	0.870557
REPRO | Age at Menopause	TF3 FOXA1 / AR / ESR1	0	0.024821	0	0.680149	1
REPRO | Age at Menopause	PC3 Polycomb	0	0.0259099	0	0.942936	1
REPRO | Age at Menopause	TN3 Transcription	0	0.0184956	0.467638	0.320022	0.842875
REPRO | Age at Menopause	L5 Low signal	0	0.0231829	0	0.98067	1
REPRO | Age at Menopause	HET2 Heterochromatin	0	0.0209575	0	0.986209	1
REPRO | Age at Menopause	L6 Low signal	0	0.0216887	0.0649345	0.474113	0.870557
REPRO | Age at Menopause	P Promoter	0.29813	0.015966	5.18388	1.0866e-07	4.7507e-06
REPRO | Age at Menopause	E9 Liver / Intestine	0.0489835	0.0190451	1.53135	0.062841	0.384824
REPRO | Age at Menopause	CTCF CTCF-Cohesin	0	0.0160828	0	0.969874	1
REPRO | Age at Menopause	TN4 Transcription	0.053597	0.0158739	1.42775	0.0766818	0.431622
REPRO | Age at Menopause	HET3 Heterochromatin	0	0.0139673	0	0.834577	1
REPRO | Age at Menopause	E10 Brain	0	0.0122468	0	0.938591	1
REPRO | Age at Menopause	TF4 OTX2	0	0.0109739	0	0.755216	1
REPRO | Age at Menopause	HET4 Heterochromatin	0	0.0140978	0	0.999582	1
REPRO | Age at Menopause	L7 Low signal	0.0101957	0.0121183	0.921644	0.178357	0.711063
REPRO | Age at Menopause	PC4 Polycomb / Bivalent stem cell Enh	0	0.00906955	0.183046	0.427381	0.870557
REPRO | Age at Menopause	HET5 Centromere	0	0.000231834	0.137166	0.44545	0.870557
REPRO | Age at Menopause	E11 T-cell	0	0.0092487	0	0.733837	1
REPRO | Age at Menopause	TF5 AR	0	0.00833244	0	0.924505	1
REPRO | Age at Menopause	E12 Erythroblast-like	0.0346353	0.00698354	1.6667	0.0477868	0.325161
REPRO | Age at Menopause	HET6 Centromere	0	5.55261e-05	0	0.73172	1
REPRO | Number Children (Pooled)	PC1 Polycomb / Heterochromatin	0.0425966	0.0659677	0.193188	0.423406	0.870557
REPRO | Number Children (Pooled)	L1 Low signal	0.0168634	0.0494494	0.44663	0.327571	0.843218
REPRO | Number Children (Pooled)	TN1 Transcription	0	0.0343819	0.719707	0.235853	0.792197
REPRO | Number Children (Pooled)	TN2 Transcription	0	0.0309272	0.975735	0.164598	0.698519
REPRO | Number Children (Pooled)	L2 Low signal	0	0.0343601	0.133654	0.446838	0.870557
REPRO | Number Children (Pooled)	E1 Stem cell	0.20326	0.0344571	4.4972	3.44276e-06	8.62985e-05
REPRO | Number Children (Pooled)	E2 Multi-tissue	0	0.0370178	0	0.968583	1
REPRO | Number Children (Pooled)	E3 Brain / Melanocyte	0.0907347	0.0335946	2.18243	0.0145391	0.12481
REPRO | Number Children (Pooled)	L3 Low signal	0	0.0412601	0	0.910339	1
REPRO | Number Children (Pooled)	E4 Multi-tissue	0.0083629	0.0331439	0.354711	0.361403	0.856794
REPRO | Number Children (Pooled)	TF1 NANOG / FOXA1	0.0168124	0.0313565	0.690269	0.245013	0.800848
REPRO | Number Children (Pooled)	HET1 Heterochromatin	0	0.0328793	0	0.996299	1
REPRO | Number Children (Pooled)	E5 B-cell-like	0	0.0307747	0.532022	0.297355	0.834669
REPRO | Number Children (Pooled)	E6 Weak epithelial	0	0.0301336	0.00948999	0.496214	0.870557
REPRO | Number Children (Pooled)	TF2 CEBPB	0.0149142	0.0279952	0.746185	0.227778	0.780004
REPRO | Number Children (Pooled)	PC2 Weak Polycomb	0	0.0316514	0.393661	0.346916	0.850301
REPRO | Number Children (Pooled)	E7 Monocyte / Macrophage	0	0.0279013	0.252471	0.400339	0.868158
REPRO | Number Children (Pooled)	E8 Weak multi-tissue	0	0.0248583	0.0751264	0.470057	0.870557
REPRO | Number Children (Pooled)	L4 Low signal	0	0.0372511	0.493727	0.310749	0.842875
REPRO | Number Children (Pooled)	TF3 FOXA1 / AR / ESR1	0	0.024821	0	0.999931	1
REPRO | Number Children (Pooled)	PC3 Polycomb	0.019296	0.0259099	0.797457	0.212593	0.757663
REPRO | Number Children (Pooled)	TN3 Transcription	0.0290115	0.0184956	1.56292	0.0590358	0.377508
REPRO | Number Children (Pooled)	L5 Low signal	0	0.0231829	0	0.796351	1
REPRO | Number Children (Pooled)	HET2 Heterochromatin	0	0.0209575	0	0.998396	1
REPRO | Number Children (Pooled)	L6 Low signal	0	0.0216887	0	0.728198	1
REPRO | Number Children (Pooled)	P Promoter	0.0612028	0.015966	2.74178	0.00305532	0.0354568
REPRO | Number Children (Pooled)	E9 Liver / Intestine	0.00427636	0.0190451	0.500326	0.308423	0.842875
REPRO | Number Children (Pooled)	CTCF CTCF-Cohesin	0	0.0160828	0	0.891048	1
REPRO | Number Children (Pooled)	TN4 Transcription	0.0386881	0.0158739	1.83946	0.0329241	0.246603
REPRO | Number Children (Pooled)	HET3 Heterochromatin	0	0.0139673	0	0.960637	1
REPRO | Number Children (Pooled)	E10 Brain	0.101749	0.0122468	3.01357	0.00129097	0.016073
REPRO | Number Children (Pooled)	TF4 OTX2	0	0.0109739	0.53662	0.295765	0.833564
REPRO | Number Children (Pooled)	HET4 Heterochromatin	0	0.0140978	0	0.944934	1
REPRO | Number Children (Pooled)	L7 Low signal	0	0.0121183	0.466715	0.320352	0.842875
REPRO | Number Children (Pooled)	PC4 Polycomb / Bivalent stem cell Enh	0.0607264	0.00906955	3.82959	6.41779e-05	0.00121873
REPRO | Number Children (Pooled)	HET5 Centromere	0	0.000231834	0	0.973232	1
REPRO | Number Children (Pooled)	E11 T-cell	0.00705795	0.0092487	0.886241	0.187744	0.721797
REPRO | Number Children (Pooled)	TF5 AR	0	0.00833244	0.462154	0.321985	0.843081
REPRO | Number Children (Pooled)	E12 Erythroblast-like	0	0.00698354	0	0.996688	1
REPRO | Number Children (Pooled)	HET6 Centromere	0.000505049	5.55261e-05	1.1311	0.129006	0.610912

## Sheet: Supp Table 4
Supplementary Table 4. Significant UKBB GWAS trait - sequence class associations identified with LDSR conditioned on the baseline annotations.
Sequence class	Trait	P-value (1-sided)	BH FDR (1-sided)
E5 B-cell-like	DISEASE | Auto Immune Traits	4.98553e-11	9.35286e-08
E5 B-cell-like	BLOOD | Lymphocyte Count	5.69545e-10	5.34233e-07
E5 B-cell-like	DISEASE | Hypothyroidism	1.16362e-09	7.27651e-07
E5 B-cell-like	BLOOD | Eosinophil Count	1.74681e-07	6.55402e-05
E12 Erythroblast-like	BLOOD | Red Blood Cell Distribution Width	1.54672e-07	6.55402e-05
E7 Monocyte / Macrophage	BLOOD | Monocyte Count	5.42992e-07	0.000169776
L2 Low signal	BLOOD | Red Blood Cell Count	1.34194e-06	0.000359639
L2 Low signal	BLOOD | Monocyte Count	1.65075e-06	0.000387101
E10 Brain	COV | Years of Education	2.33804e-06	0.000487351
E5 B-cell-like	DISEASE | Auto Immune Traits (Sure)	2.89885e-06	0.000496753
L2 Low signal	BLOOD | Platelet Count	2.91273e-06	0.000496753
TF2 CEBPB	BLOOD | White Blood Cell Count	4.18091e-06	0.000653615
E10 Brain	MENTAL | Neuroticism	5.28566e-06	0.000762762
E11 T-cell	BLOOD | Eosinophil Count	6.60713e-06	0.000835438
E11 T-cell	DISEASE | Auto Immune Traits	6.67994e-06	0.000835438
E12 Erythroblast-like	BLOOD | Mean Sphered Cell Volume	1.05717e-05	0.00123954
E5 B-cell-like	DISEASE | Dermatologic Diseases	1.35366e-05	0.00125184
E8 Weak multi-tissue	LUNG | FEV1-FVC Ratio	1.34213e-05	0.00125184
E8 Weak multi-tissue	LUNG | Forced Vital Capacity (FVC)	1.38086e-05	0.00125184
E12 Erythroblast-like	BLOOD | Mean Corpuscular Hemoglobin	1.40131e-05	0.00125184
L2 Low signal	BLOOD | Lymphocyte Count	1.21177e-05	0.00125184
E10 Brain	COV | College Education	1.56241e-05	0.00129748
E11 T-cell	DISEASE | Dermatologic Diseases	1.72906e-05	0.00129748
E2 Multi-tissue	LUNG | FEV1-FVC Ratio	1.6109e-05	0.00129748
E2 Multi-tissue	LUNG | Forced Vital Capacity (FVC)	1.69795e-05	0.00129748
E4 Multi-tissue	LUNG | Forced Vital Capacity (FVC)	2.09199e-05	0.00150945
E11 T-cell	DISEASE | Hypothyroidism	3.22122e-05	0.00223815
E11 T-cell	BLOOD | Lymphocyte Count	3.43037e-05	0.00229835
L2 Low signal	BLOOD | Mean Sphered Cell Volume	3.79762e-05	0.00245667
TF2 CEBPB	BLOOD | Monocyte Count	4.04793e-05	0.00253131
L2 Low signal	DISEASE | Eczema	5.02982e-05	0.00304385
E5 B-cell-like	DISEASE | Eczema	5.26518e-05	0.00308671
E12 Erythroblast-like	BLOOD | High Light Scatter Reticulocyte Count	5.6131e-05	0.00319096
L2 Low signal	BLOOD | Mean Corpuscular Hemoglobin	6.04019e-05	0.00333277
P Promoter	REPRO | Age at Menopause	6.51214e-05	0.00339355
L2 Low signal	BLOOD | Mean Platelet Volume	6.3936e-05	0.00339355
TF2 CEBPB	BLOOD | Mean Sphered Cell Volume	0.000130609	0.00644796
L2 Low signal	BLOOD | White Blood Cell Count	0.000130269	0.00644796
HET3 Heterochromatin	BLOOD | Platelet Count	0.000139701	0.00671998
L5 Low signal	BLOOD | Lymphocyte Count	0.000147434	0.00691466
L2 Low signal	BLOOD | Platelet Distribution Width	0.00015163	0.00693799
E8 Weak multi-tissue	BMD | Heel T Score	0.000193635	0.00864904
HET3 Heterochromatin	BLOOD | Mean Sphered Cell Volume	0.000215777	0.00899549
E4 Multi-tissue	BMD | Heel T Score	0.000214476	0.00899549
E4 Multi-tissue	LUNG | FEV1-FVC Ratio	0.000206624	0.00899549
E8 Weak multi-tissue	BODY | Waist-hip Ratio	0.000236225	0.00942891
L5 Low signal	BLOOD | Eosinophil Count	0.000234801	0.00942891
HET3 Heterochromatin	BLOOD | Red Blood Cell Count	0.000241418	0.00943543
E2 Multi-tissue	BODY | Height	0.000261585	0.010015
E12 Erythroblast-like	BLOOD | Mean Platelet Volume	0.000279671	0.0104933
TF1 NANOG / FOXA1	BLOOD | Mean Sphered Cell Volume	0.00031537	0.0116007
TF2 CEBPB	BLOOD | Lymphocyte Count	0.000322496	0.0116347
P Promoter	REPRO | Age at Menarche	0.000503236	0.0178127
TF1 NANOG / FOXA1	DISEASE | Type 2 Diabetes	0.000547343	0.0190151
TN4 Transcription	COV | College Education	0.000592223	0.0202002
TF2 CEBPB	BLOOD | Platelet Count	0.000635854	0.0209274
E8 Weak multi-tissue	BODY | Height	0.000633465	0.0209274
E11 T-cell	DISEASE | Asthma	0.000681903	0.022056
L2 Low signal	BLOOD | High Light Scatter Reticulocyte Count	0.000724955	0.0230511
L5 Low signal	DISEASE | Hypothyroidism	0.000868772	0.0271636
E5 B-cell-like	DISEASE | Asthma	0.000955293	0.0293792
E11 T-cell	DISEASE | Auto Immune Traits (Sure)	0.000982428	0.0297264
E11 T-cell	DISEASE | Respiratory and Ear-nose-throat Diseases	0.00107875	0.0321228
TF1 NANOG / FOXA1	BLOOD | Red Blood Cell Count	0.00114821	0.0322204
TF2 CEBPB	BLOOD | Platelet Distribution Width	0.00114547	0.0322204
L6 Low signal	BLOOD | Eosinophil Count	0.00116609	0.0322204
TN4 Transcription	BLOOD | High Light Scatter Reticulocyte Count	0.0011679	0.0322204
E4 Multi-tissue	BODY | Height	0.00116158	0.0322204
E12 Erythroblast-like	BLOOD | Red Blood Cell Count	0.00118871	0.0323191
E8 Weak multi-tissue	BP | Diastolic Blood Pressure	0.00120813	0.032378
TF1 NANOG / FOXA1	BLOOD | Lymphocyte Count	0.00125179	0.0326406
HET2 Heterochromatin	BMD | Heel T Score	0.00125273	0.0326406
E11 T-cell	DISEASE | Eczema	0.00136615	0.0351081
TF2 CEBPB	BLOOD | Eosinophil Count	0.00141172	0.0357889
TF1 NANOG / FOXA1	BLOOD | Platelet Count	0.00146028	0.0365266
E8 Weak multi-tissue	BP | Systolic Blood Pressure	0.00150346	0.036944
TN4 Transcription	DISEASE | Hypothyroidism	0.00151636	0.036944
TF1 NANOG / FOXA1	BLOOD | Monocyte Count	0.00170784	0.0410757
P Promoter	BODY | BMI	0.00186329	0.0442472
TF1 NANOG / FOXA1	BLOOD | Mean Corpuscular Hemoglobin	0.00194878	0.0449539
L5 Low signal	DISEASE | Auto Immune Traits	0.00196493	0.0449539
E2 Multi-tissue	BMD | Heel T Score	0.00192394	0.0449539
E7 Monocyte / Macrophage	BLOOD | White Blood Cell Count	0.00206164	0.0465979

## Sheet: Supp Table 5
Supplementary Table 5. Predicted sequence class-level variant effects for HGMD regulatory disease mutations. HGMD regulatory disease mutations with sequence-class level variant effect score >1.1 are included.
chr	pos	ref	alt	gene	phenotype	sequence class label	sequence class name	sequence-class level variant effect (directional)
X	73072592	G	C	XIST	X-chromosome inactivation, familial, skewed	CTCF	CTCF-Cohesin	13.9854
11	5276213	G	C	HBG2	Hereditary persistence of foetal haemoglobin	CTCF	CTCF-Cohesin	10.3448
4	89444948	C	T	PIGY	Microcephaly & developmental delay	P	Promoter	-10.1934
19	11200089	C	T	LDLR	Hypercholesterolaemia	P	Promoter	-8.91454
17	73839907	C	T	UNC13D	Haemophagocytic lymphohistiocytosis type 3	E5	B-cell-like	-8.65652
1	155271258	T	C	PKLR	Pyruvate kinase deficiency	E12	Erythroblast-like	-8.42606
19	11200089	C	G	LDLR	Hypercholesterolaemia	P	Promoter	-8.30521
1	155271259	C	G	PKLR	Pyruvate kinase deficiency	E12	Erythroblast-like	-8.18372
19	11200086	C	G	LDLR	Hypercholesterolaemia	P	Promoter	-8.09674
19	11200085	C	T	LDLR	Hypercholesterolaemia	P	Promoter	-7.94182
10	127505271	A	G	UROS	Porphyria, erythropoietic	E12	Erythroblast-like	-7.93569
17	73839908	G	A	UNC13D	Haemophagocytic lymphohistiocytosis type 3	E5	B-cell-like	-7.61079
19	11200088	C	T	LDLR	Hypercholesterolaemia	P	Promoter	-7.5577
5	112043223	A	G	APC	Gastric adenocarcinoma and proximal polyposis of the stomach	CTCF	CTCF-Cohesin	7.21539
19	12998078	A	G	KLF1	Blood group variant In(Lu)	E12	Erythroblast-like	-6.85959
5	112043220	A	C	APC	Gastric adenocarcinoma and proximal polyposis of the stomach	CTCF	CTCF-Cohesin	6.78615
19	11200090	C	G	LDLR	Hypercholesterolaemia	P	Promoter	-6.59191
10	127505271	A	T	UROS	Porphyria, erythropoietic	E12	Erythroblast-like	-6.57734
11	5255790	A	G	HBD	Delta thalassaemia	E12	Erythroblast-like	-6.42608
19	11200085	C	G	LDLR	Hypercholesterolaemia	P	Promoter	-6.42418
10	71075518	A	G	HK1	Hemolysis, mild chronic	E12	Erythroblast-like	-6.35021
19	11200086	C	A	LDLR	Hypercholesterolaemia	P	Promoter	-6.11919
19	11200083	C	T	LDLR	Hypercholesterolaemia	P	Promoter	-5.97416
11	5255789	T	A	HBD	Haemoglobin variant	E12	Erythroblast-like	-5.83299
13	113760117	A	G	F7	Factor VII deficiency	TF3	FOXA1 / AR / ESR1	-5.02274
13	48877851	G	T	RB1	Retinoblastoma	P	Promoter	-5.01159
19	11200087	T	C	LDLR	Hypercholesterolaemia	P	Promoter	-4.90973
13	113760124	A	C	F7	Factor VII deficiency	TF3	FOXA1 / AR / ESR1	-4.80897
3	93692761	G	A	PROS1	Protein S deficiency	P	Promoter	-4.735
13	48877851	G	A	RB1	Retinoblastoma	P	Promoter	-4.40173
5	112043225	G	A	APC	Gastric adenocarcinoma and proximal polyposis of the stomach	CTCF	CTCF-Cohesin	-4.33542
13	48877852	G	A	RB1	Retinoblastoma	P	Promoter	-4.24724
13	48877856	T	G	RB1	Retinoblastoma	P	Promoter	-4.14462
5	1295161	T	G	TERT	Melanoma	P	Promoter	4.09559
X	70331494	G	A	IL2RG	Immunodeficiency, common variable	P	Promoter	-3.98312
9	34646606	T	G	GALT	Galactosaemia	P	Promoter	-3.97026
5	112043224	T	C	APC	Gastric adenocarcinoma and proximal polyposis of the stomach	CTCF	CTCF-Cohesin	-3.78002
3	169482906	G	C	TERC	Telomere disease	P	Promoter	-3.76465
X	37639266	C	T	CYBB	Chronic granulomatous disease	E7	Monocyte / Macrophage	-3.51227
19	11200124	T	C	LDLR	Hypercholesterolaemia	P	Promoter	-3.5081
2	128175983	A	G	PROC	Protein C deficiency	E9	Liver / Intestine	-3.4795
1	196620941	C	T	CFH	Haemolytic uraemic syndrome, atypical	E4	Multi-tissue	-3.47535
X	37639264	T	C	CYBB	Chronic granulomatous disease	E5	B-cell-like	-3.46769
X	79270181	G	A	TBX22	Cleft palate	TF5	AR	-3.46263
12	121416354	T	C	HNF1A	Diabetes, MODY3	TF3	FOXA1 / AR / ESR1	-3.35013
X	100641212	T	C	BTK	Agammaglobulinaemia	E5	B-cell-like	-3.24181
2	128175984	A	G	PROC	Protein C deficiency	E9	Liver / Intestine	-3.12154
3	48632779	G	A	COL7A1	Epidermolysis bullosa dystrophica	P	Promoter	-3.11921
X	37639267	C	T	CYBB	Chronic granulomatous disease	E7	Monocyte / Macrophage	-3.11366
13	113760126	A	C	F7	Factor VII deficiency	TF3	FOXA1 / AR / ESR1	-3.09766
3	48632780	G	A	COL7A1	Epidermolysis bullosa dystrophica	P	Promoter	-3.09393
2	128176001	T	C	PROC	Protein C deficiency	E9	Liver / Intestine	-3.01966
3	169482814	G	A	TERC	Myelodysplastic syndrome	P	Promoter	-3.01503
13	113760062	C	G	F7	Factor VII deficiency	TF3	FOXA1 / AR / ESR1	-3.00192
13	48877856	T	A	RB1	Retinoblastoma	P	Promoter	-2.9297
2	128176005	C	T	PROC	Protein C deficiency	E9	Liver / Intestine	-2.91408
X	37639262	A	C	CYBB	Chronic granulomatous disease	E5	B-cell-like	-2.9021
5	112043223	A	T	APC	Gastric adenocarcinoma and proximal polyposis of the stomach	CTCF	CTCF-Cohesin	-2.81529
2	128175988	T	A	PROC	Protein C deficiency	E9	Liver / Intestine	-2.76872
19	11200037	C	T	LDLR	Hypercholesterolaemia	P	Promoter	-2.7098
13	113760060	C	T	F7	Factor VII deficiency	TF3	FOXA1 / AR / ESR1	-2.70747
11	5248329	T	G	HBB	Beta thalassaemia	E6	Weak epithelial	2.67447
2	128175994	T	G	PROC	Protein C deficiency, type I	E9	Liver / Intestine	-2.64093
19	11200085	C	A	LDLR	Hypercholesterolaemia	P	Promoter	-2.60883
1	228337558	A	G	GJC2	Pelizaeus-Merzbacher-like disease	E1	Stem cell	-2.60625
11	5271262	A	G	HBG1	Hereditary persistence of foetal haemoglobin	E12	Erythroblast-like	2.59989
11	5255793	C	T	HBD	Beta thalassaemia	E12	Erythroblast-like	-2.58998
1	228337561	A	G	GJC2	Pelizaeus-Merzbacher-like disease	E1	Stem cell	-2.58883
11	47470726	T	C	RAPSN	Congenital myasthenic syndrome	E4	Multi-tissue	2.57018
3	169482399	C	T	TERC	Aplastic anaemia	P	Promoter	-2.53603
9	21974847	G	A	CDKN2A	Melanoma	P	Promoter	-2.43469
11	47470715	G	C	RAPSN	Congenital myasthenic syndrome	E4	Multi-tissue	-2.40672
16	209709	T	C	HBM	Alpha Thalassaemia	E12	Erythroblast-like	2.27228
X	154251048	A	T	F8	Haemophilia A	E7	Monocyte / Macrophage	-2.24697
13	113760097	T	G	F7	Factor VII deficiency	E9	Liver / Intestine	-2.22281
10	127505291	G	T	UROS	Porphyria, erythropoietic	E12	Erythroblast-like	-2.17526
11	108093770	A	G	ATM	Ataxia telangiectasia	CTCF	CTCF-Cohesin	-2.14213
9	21974875	G	T	CDKN2A	Melanoma	CTCF	CTCF-Cohesin	2.11095
10	127505287	G	C	UROS	Porphyria, erythropoietic	E12	Erythroblast-like	-2.09475
11	116708365	T	G	APOA1	Apolipoprotein A1 deficiency	E4	Multi-tissue	-2.08129
22	19710933	C	G	GP1BB	Giant platelet disorder	E12	Erythroblast-like	-2.06513
10	89623296	G	A	PTEN	Cowden disease	P	Promoter	-2.05811
13	113760155	C	T	F7	Factor VII deficiency	TF3	FOXA1 / AR / ESR1	-2.04768
10	89623365	G	T	PTEN	Cowden disease	P	Promoter	2.03371
20	42984264	G	A	HNF4A	Diabetes, MODY1	CTCF	CTCF-Cohesin	-2.00379
11	5276186	A	G	HBG2	Hereditary persistence of foetal haemoglobin	E12	Erythroblast-like	1.9823
19	49468575	C	T	FTL	Hyperferritinaemia-cataract syndrome	P	Promoter	-1.9171
10	23508365	A	G	PTF1A	Pancreatic agenesis	TF3	FOXA1 / AR / ESR1	-1.91635
13	113760096	T	G	F7	Factor VII deficiency	E9	Liver / Intestine	-1.86572
19	35773328	C	T	HAMP	Haemochromatosis, HFE related	E12	Erythroblast-like	-1.80081
11	5271285	A	G	HBG1	Hereditary persistence of foetal haemoglobin	E12	Erythroblast-like	1.75865
3	169482838	C	A	TERC	Pulmonary fibrosis	P	Promoter	-1.72842
13	113760091	G	C	F7	Factor VII deficiency	E9	Liver / Intestine	-1.7182
13	113760094	C	T	F7	Factor VII deficiency	TF3	FOXA1 / AR / ESR1	-1.70929
8	63998581	G	A	TTPA	Ataxia, isolated vitamin E deficiency	P	Promoter	1.69633
10	127505287	G	T	UROS	Porphyria, erythropoietic	E12	Erythroblast-like	-1.66358
19	11200034	C	A	LDLR	Hypercholesterolaemia	P	Promoter	-1.65245
10	127505277	C	T	UROS	Porphyria, erythropoietic	E12	Erythroblast-like	-1.58436
12	121416289	A	C	HNF1A	Diabetes, MODY3	E9	Liver / Intestine	-1.56167
17	42078968	C	A	NAGS	Hyperammonaemia, carbamylglutamate responsive	E9	Liver / Intestine	-1.54339
20	42984276	C	T	HNF4A	Diabetes	CTCF	CTCF-Cohesin	-1.52215
19	11200202	A	C	LDLR	Hypercholesterolaemia	P	Promoter	-1.51862
7	156583951	G	A	SHH	Preaxial polydactyly, triphalangeal thumb & radial ray deficiency	E1	Stem cell	-1.51531
19	12998108	G	A	KLF1	Haemolytic anaemia, nonspherocytic	E12	Erythroblast-like	1.47878
4	187186995	G	A	F11	Factor XI deficiency	E1	Stem cell	-1.47469
11	5248389	G	A	HBB	Beta thalassaemia	E9	Liver / Intestine	-1.42599
3	169482777	G	C	TERC	Aplastic anaemia	P	Promoter	-1.40993
13	48878045	C	G	RB1	Retinoblastoma	P	Promoter	-1.3881
20	33759640	T	G	PROCR	Late foetal loss	P	Promoter	1.38204
9	21974860	C	A	CDKN2A	Melanoma	P	Promoter	-1.3808
7	156583949	G	C	SHH	Triphalangeal thumb-polysyndactyly syndrome	E1	Stem cell	-1.37964
13	113760095	T	G	F7	Factor VII deficiency	E9	Liver / Intestine	-1.37187
13	20767158	G	A	GJB2	Deafness, autosomal recessive 1	P	Promoter	-1.36388
11	124609907	C	G	NRGN	Schizophrenia	P	Promoter	1.32236
11	5248388	G	C	HBB	Beta thalassaemia	E9	Liver / Intestine	-1.3095
11	5248388	G	A	HBB	Beta thalassaemia	E9	Liver / Intestine	-1.3004
8	19796725	T	C	LPL	Lipoprotein lipase deficiency	P	Promoter	-1.29524
18	55254103	C	G	FECH	Protoporphyria, erythropoietic	P	Promoter	-1.28298
2	73114549	G	A	SPR	Dystonia, dopa-responsive	CTCF	CTCF-Cohesin	-1.28045
13	48877860	G	T	RB1	Retinoblastoma	P	Promoter	-1.27871
11	5255781	G	A	HBD	Delta thalassaemia	E12	Erythroblast-like	-1.25883
9	134379574	A	G	POMT1	Muscular dystrophy with mental retardation	E4	Multi-tissue	-1.25469
11	5255749	G	T	HBD	Delta thalassaemia	E12	Erythroblast-like	1.24674
3	169482782	C	T	TERC	Aplastic anaemia	P	Promoter	-1.23406
10	27389389	C	T	ANKRD26	Thrombocytopaenia 2	P	Promoter	1.22544
11	5248388	G	T	HBB	Beta thalassaemia	E9	Liver / Intestine	-1.22447
X	138612871	A	G	F9	Haemophilia B	E9	Liver / Intestine	-1.20208
10	89623056	C	T	PTEN	Cowden disease	P	Promoter	-1.20192
19	11200019	C	T	LDLR	Hypercholesterolaemia	P	Promoter	1.1983
13	48877857	G	A	RB1	Retinoblastoma	P	Promoter	-1.19456
11	5248391	G	C	HBB	Beta thalassaemia	E9	Liver / Intestine	-1.16251
X	154251045	A	G	F8	Haemophilia A	E7	Monocyte / Macrophage	-1.16222
X	85302634	G	T	CHM	Choroideraemia	P	Promoter	-1.15723
6	163148706	C	G	PRKN	Parkinson disease, early-onset	CTCF	CTCF-Cohesin	1.15435
11	5255778	T	C	HBD	Delta thalassaemia	E4	Multi-tissue	1.12646
15	27018162	C	A	GABRB3	Autism spectrum disorder	P	Promoter	1.10721
3	169482524	C	A	TERC	Pulmonary fibrosis	P	Promoter	1.10264
11	5248391	G	A	HBB	Beta thalassaemia	E9	Liver / Intestine	-1.10097
